# Supplementary material for: Fusion of clinical magnet resonance images and electronic health records promotes multimodal predictions of postoperative delirium
Source: Sci Rep. 2025 Dec 26;15:44654. doi: 10.1038/s41598-025-31693-9 (PMC12749217; doi:10.1038/s41598-025-31693-9)
Supplement: Supplementary file 2 — Supplementary Material 2 [file 41598_2025_31693_MOESM2_ESM.xlsx]

## Sheet: Checklist
Extended Table A4: Reporting checklist TRIPOD.	Section	Item		Checklist Item	Heading / Section
	/Topic
	Title and abstract
	Title	1 / D;V	Identify the study as developing and/or validating a multivariable prediction model, the target population, and the outcome to be predicted.		Title/ Abstract
	Abstract	2 / D;V	Provide a summary of objectives, study design, setting, participants, sample size, predictors, outcome, statistical analysis, results, and conclusions.		Abstract
	Introduction
	Background and objectives	3a / D;V	Explain the medical context (including whether diagnostic or prognostic) and rationale for developing or validating the multivariable prediction model, including references to existing models.		Introduction
		3b / D;V	Specify the objectives, including whether the study describes the development or validation of the model or both.		Introduction
	Methods
	Source of data	4a / D;V	Describe the study design or source of data (e.g., randomized trial, cohort, or registry data), separately for the development and validation data sets, if applicable.		Methods / Supplement A
		4b / D;V	Specify the key study dates, including start of accrual; end of accrual; and, if applicable, end of follow-up.		Methods
	Participants	5a / D;V	Specify key elements of the study setting (e.g., primary care, secondary care, general population) including number and location of centres.		Cohort Definition in Methods
		5b / D;V	Describe eligibility criteria for participants.		Cohort Definition in Methods
		5c / D;V	Give details of treatments received, if relevant.		Supplement A
	Outcome	6a / D;V	Clearly define the outcome that is predicted by the prediction model, including how and when assessed.		Endpoint Definitions in Methods
		6b / D;V	Report any actions to blind assessment of the outcome to be predicted.		Endpoint Definitions in Methods
	Predictors	7a / D;V	Clearly define all predictors used in developing or validating the multivariable prediction model, including how and when they were measured.		Supplement A
					Endpoint Definitions in Methods
		7b / D;V	Report any actions to blind assessment of predictors for the outcome and other predictors.		N/A
	Sample size	8 / D;V	Explain how the study size was arrived at.		Methods / Results
	Missing data	9 / D;V	Describe how missing data were handled (e.g., complete-case analysis, single imputation, multiple imputation) with details of any imputation method.		Data Preprocessing in Methods
	Statistical analysis methods	10a / D	Describe how predictors were handled in the analyses.		Data Preprocessing / Model Architechture
		10b / D	Specify type of model, all model-building procedures (including any predictor selection), and method for internal validation.		Model Architechture / Training, Tuning, and Validation
		10c / V	For validation, describe how the predictions were calculated.		Cross Validation in Methods
		10d / D;V	Specify all measures used to assess model performance and, if relevant, to compare multiple models.		Univariate and Multivariate Results
		10e / V	Describe any model updating (e.g., recalibration) arising from the validation, if done.		Model Parameters in Supplement B and Methods
	Risk groups	11 / D;V	Provide details on how risk groups were created, if done.		N/A
	Development vs. validation	12 / V	For validation, identify any differences from the development data in setting, eligibility criteria, outcome, and predictors.		Methods and Supplement A
	Results
	Participants	13a / D;V	Describe the flow of participants through the study, including the number of participants with and without the outcome and, if applicable, a summary of the follow-up time. A diagram may be helpful.		Study Cohort and Target Variable in Methods
		13b / D;V	Describe the characteristics of the participants (basic demographics, clinical features, available predictors), including the number of participants with missing data for predictors and outcome.		Methods and Supplement A
		13c / V	For validation, show a comparison with the development data of the distribution of important variables (demographics, predictors and outcome).		Methods and Supplement A
	Model development	14a / D	Specify the number of participants and outcome events in each analysis.		Results and Methods
		14b / D	If done, report the unadjusted association between each candidate predictor and outcome.		Univariate Testing and Correlctions in Results
	Model specification	15a / D	Present the full prediction model to allow predictions for individuals (i.e., all regression coefficients, and model intercept or baseline survival at a given time point).		ML Model performance in Results
		15b / D	Explain how to the use the prediction model.		GitHub
	Model performance	16 / D;V	Report performance measures (with CIs) for the prediction model.		Model Performance in Results
	Model-updating	17 / V	If done, report the results from any model updating (i.e., model specification, model performance).		Supplement B
	Discussion
	Limitations	18 / D;V	Discuss any limitations of the study (such as nonrepresentative sample, few events per predictor, missing data).		Discussion
	Interpretation	19a / V	For validation, discuss the results with reference to performance in the development data, and any other validation data.		Supplement B
		19b / D;V	Give an overall interpretation of the results, considering objectives, limitations, results from similar studies, and other relevant evidence.		Discussion
	Implications	20 / D;V	Discuss the potential clinical use of the model and implications for future research.		Discussion / Conslusion
	Other information
	Supplementary information	21 / D;V	Provide information about the availability of supplementary resources, such as study protocol, Web calculator, and data sets.		Code and Data Availability
	Funding	22 / D;V	Give the source of funding and the role of the funders for the present study.		Funding Source
