# Supplementary material for: Fusion of clinical magnet resonance images and electronic health records promotes multimodal predictions of postoperative delirium
Source: Sci Rep. 2025 Dec 26;15:44654. doi: 10.1038/s41598-025-31693-9 (PMC12749217; doi:10.1038/s41598-025-31693-9)
Supplement: Supplementary file 3 — Supplementary Material 3 [file 41598_2025_31693_MOESM3_ESM.xlsx]

## Sheet: Extended Table A1
Extended Table A1: Statistics for scoPOD features in terms of Spearman, MWU, and MLEM. We calculated summary statistics as mean, median, sum of volumes and amounts, 10th and 90th percentiles
feature	spear_coef	spear_p_val	mlem_p_feature_fe	mlem_coef_feature_fe	mlem_p_age_fe	mlem_p_pat_re	mwu_auc_cohort_0	mwu_p_val_0	mwu_|auc-0.5|0	missingness_cohort_0
an_duration	-0.00237691	0.95271	0.999979	-6.37276e-12	0.000552711	2.20905e-05	0.501042	0.974091	0.00104249	-0.00609
c_age	1	0	0	0	0	0	0.389273	0.000494384	0.110727	0
op_count	0.0361922	0.366372	0.000360055	0.0161418	0.000126444	1.69904e-05	0.380053	1.46309e-05	0.119947	0
op_duration	-0.053535	0.24173	0.980415	2.83678e-05	0.00190442	0.000908037	0.502248	0.95174	0.00224798	0.24844
rec_duration	0.0880419	0.108249	0.741259	-0.00013065	0.219748	0.00269988	0.539218	0.408188	0.0392181	0.31557
praem_kardiovask_risk_sum	0.196268	1.19253e-06	0.482478	0.013348	0.00129166	0.0061699	0.481533	0.308502	0.0184669	0
praem_neur_risk_sum	0.0317741	0.436084	0.756202	0.0190508	0.000725684	0.0061699	0.493349	0.610817	0.00665138	0
praem_heamat_risk_sum	-0.00150242	0.698562	0.974199	-0.00013569	9.75913e-45	8.68049e-144	0	0	0	0
HF_combined_intra_op_hf_combined_medi	-0.0852311	0.0367151	0.0214036	0.00213201	0.00027847	0.0061699	0.452512	0.139222	0.047488	0.00371
HF_combined_intra_op_hf_combined_mean	-0.0909623	0.0257508	0.019895	0.00220503	0.000257842	0.0061699	0.453682	0.149305	0.046318	0.00371
FiO2_combined_intra_op_fio2_combined_mean	-0.0361169	0.377569	0.378091	0.0110671	0.00096657	0.0061699	0.483954	0.61724	0.0160461	0.00595
FiO2_combined_intra_op_fio2_combined_medi	0.0122007	0.765709	0.131827	0.0173293	0.00113559	0.0061699	0.458064	0.153449	0.0419357	0.00595
Spo2_combined_intra_op_spo2_combined_mean	-0.0361169	0.377569	0.378091	0.0110671	0.00096657	0.0061699	0.483954	0.61724	0.0160461	0.00595
Spo2_combined_intra_op_spo2_combined_medi	0.0122007	0.765709	0.131827	0.0173293	0.00113559	0.0061699	0.458064	0.153449	0.0419357	0.00595
c_val_intra_op_vital_hf_percentile_10	-0.0804245	0.048756	0.0895108	0.00157924	0.000424622	0.0061699	0.458109	0.192161	0.0418907	0.01122
c_val_intra_op_vital_hf_percentile_90	-0.0938325	0.021413	0.00494611	0.0023887	0.000195277	0.0061699	0.429458	0.0280677	0.0705416	0.01122
c_val_intra_op_vital_hf_medi	-0.0852311	0.0367151	0.0214036	0.00213201	0.00027847	0.0061699	0.452512	0.139222	0.047488	0.01122
c_val_intra_op_vital_hf_mean	-0.0909623	0.0257508	0.019895	0.00220503	0.000257842	0.0061699	0.453682	0.149305	0.046318	0.01122
c_val_intra_op_vital_sao2_percentile_90	0.0138978	0.734916	0.709035	0.00794515	0.00125851	0.0061699	0.500383	0.986353	0.000383403	0.01839
c_val_intra_op_vital_sao2_percentile_10	-0.0240916	0.557203	0.64816	0.00328085	0.00121458	0.0061699	0.4864	0.667681	0.0136002	0.01839
c_val_intra_op_vital_sao2_mean	-0.036659	0.371653	0.3737	0.0111976	0.00121925	0.0061699	0.483993	0.618273	0.0160071	0.01839
c_val_intra_op_vital_sao2_medi	0.00914701	0.823658	0.129298	0.0174899	0.00141735	0.0061699	0.45823	0.155151	0.0417696	0.01839
pre_op_hb_g/dl_medi	-0.058874	0.158206	1.98626e-06	-0.0300708	0.000545214	0.0143059	0.642949	1.19336e-05	0.142949	0.04459
pre_op_hb_g/dl_mean	-0.0686063	0.0999879	0.297564	-0.000148634	0.000446042	0.0143059	0.643787	1.06148e-05	0.143787	0.04459
pre_op_eryt_/pl_medi	-0.087945	0.0353211	1.4767e-06	-0.0913776	0.000987893	0.0143059	0.641373	1.49164e-05	0.141373	0.05807
pre_op_eryt_/pl_mean	-0.0946334	0.023487	1.20885e-06	-0.0930977	0.00105215	0.0143059	0.644232	1.00311e-05	0.144232	0.05807
pre_op_hct_l/l_mean	-0.0466372	0.265047	3.21788e-06	-1.09224	0.000437669	0.0143059	0.636863	2.79158e-05	0.136863	0.05807
pre_op_hct_l/l_medi	-0.0427689	0.306776	4.23678e-06	-1.06498	0.000433112	0.0143059	0.635633	3.29291e-05	0.135633	0.05807
pre_op_leucocytes_/nl_medi	0.0308426	0.461211	0.518452	-0.00122244	0.000497223	0.0143059	0.506208	0.849543	0.00620757	0.05807
pre_op_leucocytes_/nl_mean	0.0410661	0.326453	0.678312	-0.000796833	0.00048881	0.0143059	0.487266	0.696896	0.0127341	0.05807
pre_op_plate_/nl_medi	-0.0757569	0.0699754	0.484682	-0.000105104	0.00060117	0.0143059	0.558761	0.072068	0.0587612	0.05844
pre_op_plate_/nl_mean	-0.0781734	0.0614773	0.596841	-8.02168e-05	0.000582692	0.0143059	0.551198	0.117084	0.0511982	0.05844
AF_combined_intra_op_af_combined_mean	-0.0487696	0.23849	0.000357036	0.0241488	0.000344997	0.0061699	0.399071	0.00188141	0.100929	0.05974
AF_combined_intra_op_af_combined_medi	-0.0620155	0.13375	0.00227476	0.0191845	0.000394492	0.0061699	0.422103	0.0138268	0.0778969	0.05974
c_val_intra_op_beat_mess_fio2_mean	0.116988	0.00457306	0.129971	0.00183539	0.00175284	0.0061699	0.461436	0.233097	0.0385636	0.06142
c_val_intra_op_beat_mess_fio2_medi	0.082021	0.0471864	0.329698	0.000888318	0.00135216	0.0061699	0.476086	0.459612	0.0239145	0.06142
c_val_intra_op_beat_mess_fio2_percentile_10	0.0278296	0.501345	0.0788061	0.00183594	0.00108283	0.0061699	0.459375	0.208953	0.040625	0.06142
c_val_intra_op_beat_mess_fio2_percentile_90	0.119191	0.00385926	0.79461	-0.000313367	0.000917423	0.0061699	0.474529	0.430301	0.0254715	0.06142
c_val_intra_op_beat_mess_kapnometrie_etco2_percentile_90	-0.075733	0.0669487	0.00557952	0.0091902	0.00044343	0.0061699	0.426963	0.0236898	0.0730373	0.06168
c_val_intra_op_beat_mess_kapnometrie_etco2_percentile_10	-0.077291	0.0615088	0.171949	0.00213939	0.000697242	0.0061699	0.444178	0.0841021	0.0558224	0.06168
c_val_intra_op_beat_mess_kapnometrie_etco2_mean	-0.0947574	0.0217848	0.14447	0.00478559	0.000645484	0.0061699	0.463871	0.263938	0.0361294	0.06168
c_val_intra_op_beat_mess_kapnometrie_etco2_medi	-0.0799902	0.0529505	0.288827	0.00345211	0.000769915	0.0061699	0.483904	0.617116	0.0160965	0.06168
c_val_intra_op_beat_mess_amv_percentile_90	-0.0647242	0.12075	0.0121237	0.0215573	0.000859342	0.0061699	0.461079	0.235543	0.0389211	0.07174
c_val_intra_op_beat_mess_amv_percentile_10	-0.101163	0.015146	0.0918372	0.0164804	0.000703036	0.0061699	0.458896	0.2103	0.0411038	0.07174
c_val_intra_op_beat_mess_amv_medi	-0.0877745	0.0351977	0.0466649	0.0207811	0.000738054	0.0061699	0.450074	0.128016	0.0499265	0.07174
c_val_intra_op_beat_mess_amv_mean	-0.107634	0.00973433	0.00987191	0.0292875	0.000620367	0.0061699	0.448718	0.118056	0.0512821	0.07174
intra_op_sedierung	-0.0962874	0.020819	0.532742	0.00262828	0.00239379	0.00616991	0.543442	0.188018	0.0434418	0.07437
c_val_intra_op_beat_mess_frequenz_af_percentile_90	-0.0194876	0.639241	0.0030277	0.0147254	0.000518988	0.0061699	0.402525	0.00227597	0.0974746	0.07542
c_val_intra_op_beat_mess_frequenz_af_percentile_10	-0.0435552	0.294598	0.0123656	0.0132094	0.000808956	0.0061699	0.450274	0.122879	0.0497262	0.07542
c_val_intra_op_beat_mess_frequenz_af_mean	-0.0508316	0.221181	0.000325243	0.0240554	0.000401363	0.0061699	0.400302	0.00215698	0.0996983	0.07542
c_val_intra_op_beat_mess_frequenz_af_medi	-0.062551	0.132079	0.00114691	0.0204466	0.000425789	0.0061699	0.417287	0.00889066	0.0827132	0.07542
PEEP_combined_intra_op_peep_combined_medi	-0.0355896	0.39597	0.231921	0.0115594	0.00084732	0.0061699	0.466968	0.271208	0.0330317	0.07873
PEEP_combined_intra_op_peep_combined_mean	-0.0463895	0.268436	0.104015	0.0168853	0.000779401	0.0061699	0.443378	0.0833399	0.0566225	0.07873
pre_op_fluid	-0.0296826	0.531354	0.00042602	0.00113867	7.23512e-05	0.0107875	0.316045	2.53849e-10	0.183955	0.08103
c_val_intra_op_beat_mess_spitzendruck_ppeak_medi	0.0197144	0.637399	0.0105391	0.0108607	0.000746898	0.0061699	0.427294	0.0252323	0.0727065	0.08417
c_val_intra_op_beat_mess_spitzendruck_ppeak_mean	0.0314547	0.451964	0.0170159	0.0107392	0.000840988	0.0061699	0.431732	0.0367098	0.0682681	0.08417
c_val_intra_op_beat_mess_spitzendruck_ppeak_percentile_10	-0.0374845	0.370028	0.0374858	0.00974978	0.000691945	0.0061699	0.444075	0.0859322	0.0559254	0.08417
c_val_intra_op_beat_mess_spitzendruck_ppeak_percentile_90	0.0471403	0.259503	0.0373905	0.00778922	0.000848429	0.0061699	0.434763	0.0455267	0.0652368	0.08417
pre_op_fluid_ml_amount_mean	0.0184793	0.697131	0.0170779	-0.000398219	0.000304899	0.0107875	0.545456	0.0632399	0.0454562	0.08565
pre_op_fluid_ml_amount_sum	-0.0144985	0.760103	1.80433e-06	1.10932e-05	9.35259e-05	0.0107875	0.325661	6.05081e-09	0.174339	0.08565
pre_op_fluid_ml_amount_median	0.0372055	0.433158	0.00016289	-0.00057481	0.000232954	0.0107875	0.570652	0.000319995	0.0706518	0.08565
c_val_intra_op_beat_mess_intrpeep_percentile_90	-0.0323331	0.441034	0.126132	0.0132132	0.000850422	0.0061699	0.442539	0.0701873	0.0574607	0.08873
c_val_intra_op_beat_mess_intrpeep_percentile_10	-0.0949222	0.023428	0.172515	0.0127883	0.000843161	0.0061699	0.463747	0.257713	0.0362533	0.08873
c_val_intra_op_beat_mess_intrpeep_medi	-0.0347057	0.408227	0.219519	0.0114618	0.000836646	0.0061699	0.466816	0.285501	0.0331841	0.08873
c_val_intra_op_beat_mess_intrpeep_mean	-0.0366522	0.382427	0.101764	0.0168939	0.000807148	0.0061699	0.44772	0.109925	0.05228	0.08873
c_diastolic_intra_op_vital_nbp_percentile_90	-0.076544	0.0763545	0.843538	0.000229379	0.0162091	0.0338949	0.505036	0.892954	0.00503615	0.09927
c_systolic_intra_op_vital_nbp_medi	0.282337	2.67444e-11	0.922633	-7.87747e-05	0.0195527	0.0338949	0.482239	0.634301	0.0177607	0.09927
c_systolic_intra_op_vital_nbp_mean	0.299979	1.2527e-12	0.978172	-2.32263e-05	0.0208196	0.0338949	0.477977	0.55527	0.0220233	0.09927
c_diastolic_intra_op_vital_nbp_medi	-0.0056997	0.895163	0.968435	-5.29809e-05	0.0163891	0.0338949	0.503221	0.931529	0.00322061	0.09927
c_systolic_intra_op_vital_nbp_percentile_10	0.0866826	0.0446627	0.399934	0.000709339	0.0203303	0.0338949	0.466689	0.37215	0.0333112	0.09927
c_systolic_intra_op_vital_nbp_percentile_90	0.39621	1.24948e-21	0.758841	-0.000206894	0.0190041	0.0338949	0.470083	0.422861	0.029917	0.09927
c_diastolic_intra_op_vital_nbp_percentile_10	0.000385856	0.992882	0.902379	0.000166156	0.0165804	0.0338949	0.492627	0.843671	0.00737268	0.09927
c_diastolic_intra_op_vital_nbp_mean	-0.0230889	0.593433	0.95136	8.48216e-05	0.0164509	0.0338949	0.500884	0.981432	0.00088409	0.09927
c_mean_intra_op_vital_nbp_percentile_90	0.12006	0.00533976	0.979301	2.69919e-05	0.0176214	0.0338949	0.502258	0.952084	0.00225759	0.10245
c_mean_intra_op_vital_nbp_percentile_10	0.0530928	0.219322	0.467333	0.000897813	0.0188505	0.0338949	0.469467	0.413362	0.0305327	0.10245
c_mean_intra_op_vital_nbp_mean	0.112165	0.00928458	0.80872	0.000307376	0.0188309	0.0338949	0.486423	0.716237	0.0135771	0.10245
c_mean_intra_op_vital_nbp_medi	0.118917	0.00579672	0.817181	0.00028374	0.0190839	0.0338949	0.483802	0.664418	0.0161978	0.10245
pre_op_potassium_mmol/l_mean	0.115084	0.00599107	0.611124	-0.0205939	0.000595868	0.0143059	0.480175	0.545966	0.0198253	0.11201
pre_op_potassium_mmol/l_medi	0.106405	0.0110917	0.5105	-0.0260618	0.000576013	0.0143059	0.487057	0.69294	0.0129426	0.11201
intra_op_propofol_mg_amount_mean	-0.0566233	0.175883	0.630973	4.83618e-05	0.00370251	0.0061699	0.506013	0.857429	0.00601327	0.11418
intra_op_propofol_mg_amount_median	-0.0903093	0.0306591	0.450081	6.79912e-05	0.00368909	0.0061699	0.527754	0.406158	0.0277545	0.11418
intra_op_propofol_mg_amount_sum	-0.0713131	0.0881021	0.458556	1.22698e-05	0.0031644	0.0061699	0.517237	0.606102	0.0172372	0.11418
pre_op_sodium_mmol/l_mean	-0.0764886	0.0682735	1.13861e-06	0.0181503	0.000122958	0.0143059	0.393609	0.00118345	0.106391	0.11437
pre_op_sodium_mmol/l_medi	-0.0855097	0.0414526	1.50241e-06	0.0176341	0.000131498	0.0143059	0.393991	0.00120048	0.106009	0.11437
intra_op_opiat	-0.000287166	0.99458	0.34942	-0.00214957	0.000144881	0.0107875	0.543371	0.1854	0.0433712	0.1206
HF_combined_pre_op_hf_combined_medi	-0.128074	0.00294677	0.00384677	0.003051	0.000176274	0.00815098	0.410658	0.00816323	0.0893417	0.12418
HF_combined_pre_op_hf_combined_mean	-0.133039	0.00200492	0.0027452	0.00320392	0.000158968	0.00815098	0.409914	0.00765479	0.0900862	0.12418
c_val_pre_op_vital_hf_percentile_90	-0.141487	0.00103266	4.06923e-06	0.00410733	3.38255e-05	0.00815098	0.374882	0.000213279	0.125118	0.13445
c_val_pre_op_vital_hf_percentile_10	-0.11719	0.00665529	0.604699	0.000561947	0.000607639	0.00815098	0.486209	0.683423	0.0137912	0.13445
c_val_pre_op_vital_hf_mean	-0.138556	0.00131441	0.00292002	0.00316923	0.000127571	0.00815098	0.411899	0.00913062	0.088101	0.13445
c_val_pre_op_vital_hf_medi	-0.130817	0.00243135	0.0038136	0.00304839	0.000143772	0.00815098	0.410928	0.00838383	0.089072	0.13445
Spo2_combined_pre_op_spo2_combined_mean	-0.245221	1.46885e-08	0.759643	-0.00244237	0.00207612	0.00815098	0.543673	0.19934	0.0436727	0.14452
Spo2_combined_pre_op_spo2_combined_medi	-0.218336	4.96602e-07	0.640687	0.00355707	0.0010724	0.00815098	0.509739	0.773304	0.00973857	0.14452
FiO2_combined_pre_op_fio2_combined_mean	-0.245221	1.46885e-08	0.759643	-0.00244237	0.00207612	0.00815098	0.543673	0.19934	0.0436727	0.14452
FiO2_combined_pre_op_fio2_combined_medi	-0.218336	4.96602e-07	0.640687	0.00355707	0.0010724	0.00815098	0.509739	0.773304	0.00973857	0.14452
type_of_surg_visceral	-0.059824	0.156309	0.60355	0.0319126	9.51873e-05	0.00815098	0.495873	0.776814	0.00412663	0.1465
type_of_surg_vessel	0.0986194	0.0192574	0.187233	-0.135618	6.33584e-05	0.00815098	0.507694	0.376955	0.00769432	0.14652
type_of_surg_ortho	0.0122442	0.7719	0.254742	0.0792125	0.000101176	0.00815098	0.486027	0.275073	0.0139735	0.14652
type_of_surg_geburt	-0.161072	0	0.0818805	-0.0464337	5.81294e-43	7.01576e-136	0	0	0	0.14652
type_of_surg_anaesthesia	0.00144048	0.972795	0.0240732	0.133066	0.000106988	0.00815098	0.466511	0.0259566	0.0334887	0.14652
type_of_surg_derma	0.000409555	0.922316	0.471728	0.103532	6.24504e-46	5.3997e-136	0	0	0	0.14653
type_of_surg_urology	-0.0336951	0.424897	0.00446635	0.27902	6.73281e-05	0.00815098	0.476144	0.00817114	0.023856	0.14653
type_of_surg_pediatric	-0.10725	0.0108815	0.658195	-0.0733885	0.000166623	0.00815098	0.50547	0.315008	0.00547046	0.14653
type_of_surg_opthalmo	-0.0104279	0.804996	0.317653	-0.163697	0.000107666	0.00815098	0.50547	0.315008	0.00547046	0.14653
type_of_surg_hno	0.0413828	0.32701	0.343752	-0.0681709	9.28252e-05	0.00815098	0.509954	0.421428	0.00995386	0.14653
type_of_surg_gastro	-0.0057239	0.172916	0.317653	-0.163697	0.000107666	0.00815098	0	0	0	0.14653
type_of_surg_psych	0.00195729	0.641188	0.717559	-0.0283687	7.19607e-46	6.25802e-136	0	0	0	0.14653
type_of_surg_plastic	-0.0225854	0.592806	0.676894	-0.152195	0.00010724	0.00815098	0.501094	0.657186	0.00109409	0.14653
type_of_surg_nch	0.00335783	0.936638	0.0230727	-0.0722445	8.28038e-05	0.00815098	0.559664	0.0324533	0.0596637	0.14653
type_of_surg_mkg	0.0430558	0.307816	0.644706	-0.0440607	0.000100873	0.00815098	0.503354	0.720007	0.00335363	0.14653
type_of_surg_radio	-0.00489958	0.243365	0.317653	-0.163697	0.000107666	0.00815098	0	0	0	0.14653
type_of_surg_thorax	-0.00637729	0.879989	0.377949	-0.161365	0.000108358	0.00815098	0.504376	0.369517	0.00437637	0.14653
type_of_surg_other	-8.46902e-06	0.998391	0.0442944	0.246532	0.000194127	0.00815098	0	0	0	0.14653
type_of_surg_kardio	0.0582207	0.167729	0.0442944	0.246532	0.000194127	0.00815098	0.483731	0.0251779	0.0162687	0.14653
type_of_surg_gyn	-0.0711442	0.0917054	0.370288	0.0919186	8.41712e-05	0.00815098	0.494637	0.538254	0.00536343	0.14653
c_val_intra_op_beat_mess_mitteldruck_pmean_percentile_10	-0.0699292	0.102308	0.0699681	0.00952153	0.000281638	0.0107875	0.441796	0.0859594	0.0582044	0.15058
c_val_intra_op_beat_mess_mitteldruck_pmean_mean	-0.0293356	0.493547	0.0231691	0.015719	0.000234687	0.0107875	0.408586	0.00721129	0.091414	0.15058
c_val_intra_op_beat_mess_mitteldruck_pmean_medi	0.00112192	0.979114	0.0589136	0.0121656	0.000274283	0.0107875	0.419591	0.0156064	0.0804091	0.15058
c_val_intra_op_beat_mess_mitteldruck_pmean_percentile_90	-0.00467281	0.913172	0.0422013	0.0117222	0.000243125	0.0107875	0.404771	0.00467398	0.0952294	0.15058
praemedikation_op_dringlichkeitsstufe_mean	-0.0268443	0.526115	0.194226	-0.0229597	8.9149e-05	0.00815098	0.523995	0.377272	0.0239947	0.15102
praemedikation_op_dringlichkeitsstufe_median	-0.0268443	0.526115	0.194226	-0.0229597	8.9149e-05	0.00815098	0.523995	0.377272	0.0239947	0.15102
c_val_pre_op_vital_sao2_mean	-0.242433	2.37076e-08	0.763985	-0.00240368	0.00256523	0.00815098	0.542689	0.209941	0.042689	0.15419
c_val_pre_op_vital_sao2_percentile_90	-0.172754	7.87338e-05	0.0218087	0.0201884	0.00035544	0.00815098	0.426876	0.0276884	0.0731239	0.15419
c_val_pre_op_vital_sao2_medi	-0.216447	6.74415e-07	0.636913	0.00360758	0.00135483	0.00815098	0.508814	0.794477	0.0088141	0.15419
c_val_pre_op_vital_sao2_percentile_10	-0.23937	3.59161e-08	0.0242019	-0.0130253	0.00902545	0.00815098	0.593322	0.0060572	0.0933217	0.15419
c_val_intra_op_beat_einstell_tinsp_mean	0.0432875	0.318983	0.0519885	-0.123283	0.000271804	0.0107875	0.572947	0.0341485	0.0729475	0.17623
c_val_intra_op_beat_einstell_tinsp_percentile_90	0.0263598	0.544072	0.246647	-0.0527461	0.000358039	0.0107875	0.544294	0.194464	0.0442939	0.17623
c_val_intra_op_beat_einstell_tinsp_medi	0.0388951	0.3706	0.0976354	-0.0949576	0.000270749	0.0107875	0.555296	0.104395	0.0552956	0.17623
c_val_intra_op_beat_einstell_tinsp_percentile_10	0.026824	0.537001	0.00705975	-0.176337	0.00021763	0.0107875	0.580788	0.0170088	0.0807882	0.17623
c_val_intra_op_beat_einstell_pinsp_mean	-0.0160883	0.713042	0.00539744	0.0140593	0.00031766	0.0107875	0.41263	0.0116974	0.0873705	0.18669
c_val_intra_op_beat_einstell_pinsp_percentile_90	0.0125532	0.774146	0.00585666	0.011331	0.000412864	0.0107875	0.422277	0.0244857	0.0777235	0.18669
c_val_intra_op_beat_einstell_pinsp_medi	-0.0210348	0.630608	0.00955815	0.0126558	0.000310287	0.0107875	0.412405	0.01088	0.0875951	0.18669
c_val_intra_op_beat_einstell_pinsp_percentile_10	-0.0479344	0.272935	0.0187056	0.0135096	0.000275327	0.0107875	0.432261	0.0494409	0.0677395	0.18669
praemedikation_gepl_op_dauer_mean	-0.00538455	0.901856	0.322125	-0.00021489	0.00030836	0.0143059	0.521335	0.537609	0.0213353	0.19769
praemedikation_gepl_op_dauer_median	-0.00538455	0.901856	0.322125	-0.00021489	0.00030836	0.0143059	0.521335	0.537609	0.0213353	0.19769
c_val_intra_op_beat_einstell_fio2_percentile_90	0.0868965	0.0463741	0.837054	-0.000287494	0.000738778	0.0107875	0.487658	0.591097	0.0123419	0.20439
c_val_intra_op_beat_einstell_fio2_percentile_10	-0.0359724	0.410327	0.0521289	0.00264194	0.000480445	0.0107875	0.477721	0.499198	0.0222787	0.20439
c_val_intra_op_beat_einstell_fio2_medi	-0.0278781	0.523487	0.284409	0.00109582	0.000710815	0.0107875	0.487589	0.712608	0.0124107	0.20439
c_val_intra_op_beat_einstell_fio2_mean	0.0213003	0.625969	0.19125	0.00198961	0.000724718	0.0107875	0.477859	0.519004	0.0221413	0.20439
c_systolic_pre_op_vital_nbp_medi	0.371323	2.65508e-17	0.0274806	-0.0017825	0.000113802	0.0107875	0.524797	0.50539	0.0247972	0.21308
c_systolic_pre_op_vital_nbp_mean	0.363636	1.31201e-16	0.0140631	-0.00200104	7.72468e-05	0.0107875	0.535211	0.344216	0.0352113	0.21308
c_systolic_pre_op_vital_nbp_percentile_10	0.283837	1.93863e-10	2.70847e-05	-0.00294731	1.0603e-05	0.0107875	0.608057	0.00368786	0.108057	0.21308
c_systolic_pre_op_vital_nbp_percentile_90	0.410402	3.96103e-21	0.757162	-0.000248571	0.00190789	0.0107875	0.456096	0.238194	0.0439043	0.21308
c_diastolic_pre_op_vital_nbp_percentile_90	-0.0432709	0.34164	0.207876	0.00152149	0.00111809	0.0107875	0.483053	0.649102	0.0169471	0.21311
c_diastolic_pre_op_vital_nbp_percentile_10	-0.0852727	0.0605852	0.00194691	-0.00376373	0.00136409	0.0107875	0.608075	0.00368161	0.108075	0.21311
c_diastolic_pre_op_vital_nbp_medi	-0.0776026	0.0877878	0.296756	-0.00141115	0.00121449	0.0107875	0.547206	0.20462	0.0472059	0.21311
c_diastolic_pre_op_vital_nbp_mean	-0.0741106	0.10307	0.334608	-0.00132103	0.00120106	0.0107875	0.542675	0.251593	0.042675	0.21311
c_mean_pre_op_vital_nbp_mean	0.112241	0.0133878	0.184607	-0.00169223	0.000604905	0.0107875	0.534333	0.356382	0.0343332	0.21641
c_mean_pre_op_vital_nbp_percentile_10	0.0762272	0.093574	0.000564331	-0.0037857	0.000218702	0.0107875	0.600102	0.00714702	0.100102	0.21641
c_mean_pre_op_vital_nbp_medi	0.119341	0.00851747	0.181294	-0.00169139	0.000593689	0.0107875	0.533666	0.365743	0.0336658	0.21641
c_mean_pre_op_vital_nbp_percentile_90	0.152534	0.00075093	0.250447	0.00137095	0.00252236	0.0107875	0.462523	0.314039	0.0374767	0.21641
c_val_intra_op_beat_einstell_peep_percentile_90	-0.0373696	0.414978	0.203918	0.0117891	0.00195172	0.061369	0.455066	0.204281	0.0449336	0.23344
c_val_intra_op_beat_einstell_peep_medi	-0.0682443	0.136258	0.366505	0.00977191	0.00189157	0.061369	0.476492	0.495012	0.023508	0.23344
c_val_intra_op_beat_einstell_peep_mean	-0.0846392	0.0644639	0.189682	0.0149349	0.00176227	0.061369	0.448819	0.159784	0.0511806	0.23344
c_val_intra_op_beat_einstell_peep_percentile_10	-0.108998	0.0171301	0.374923	0.00917471	0.00176617	0.061369	0.485906	0.673584	0.0140944	0.23344
pre_op_crp_mg/l_mean	0.0734724	0.108647	1.23721e-06	0.00143368	0.000700817	0.0143059	0.357095	3.19228e-05	0.142905	0.26026
pre_op_crp_mg/l_medi	0.0759797	0.0970736	2.92202e-05	0.00126943	0.000719332	0.0143059	0.370803	0.000169708	0.129197	0.26026
c_val_intra_op_puls_percentile_10	-0.10045	0.0268038	0.107177	0.00178505	1.19286e-05	0.0190165	0.47816	0.535845	0.0218399	0.26153
c_val_intra_op_puls_mean	-0.0787959	0.0826852	0.0511519	0.00207153	9.46747e-06	0.0190165	0.459689	0.253048	0.0403115	0.26153
c_val_intra_op_puls_medi	-0.082047	0.0707388	0.0412172	0.00213173	8.81975e-06	0.0190165	0.460832	0.266674	0.0391678	0.26153
c_val_intra_op_puls_percentile_90	-0.0576166	0.204811	0.119031	0.00133486	1.52255e-05	0.0190165	0.454785	0.199807	0.0452153	0.26153
intra_op_vasopressor	0.155238	0.000475558	0.059584	0.00469485	0.00824595	0.0107875	0.482973	0.617169	0.0170275	0.26806
intra_op_fluid	-0.0542421	0.229286	0.155593	0.01082	0.00758729	0.0190165	0.513845	0.679243	0.0138449	0.3034
intra_op_fluid_ml_amount_mean	0.01068	0.81339	8.00315e-05	-0.00264319	0.0065685	0.0190165	0.530725	0.000206072	0.030725	0.30979
intra_op_fluid_ml_amount_sum	-0.0565198	0.211225	0.260916	1.77237e-05	0.00837804	0.0190165	0.516739	0.620837	0.0167394	0.30979
intra_op_fluid_ml_amount_median	0.0241431	0.593557	0.000943315	-0.00242561	0.00654701	0.0190165	0.517265	0.00186545	0.0172654	0.30979
intra_op_relaxierung	0.00464483	0.918902	0.410783	0.0136531	0.0177986	0.0107875	0.461492	0.0929157	0.038508	0.32203
intra_op_nicht-opiat analg	0.0134941	0.774066	0.662783	-0.00158129	0.0059623	0.0253473	0.504958	0.776419	0.00495777	0.33515
c_val_pre_op_puls_percentile_10	-0.107075	0.0255346	0.962242	-5.8509e-05	3.86002e-05	0.0190165	0.51278	0.727291	0.0127798	0.35132
c_val_pre_op_puls_mean	-0.129694	0.00675573	0.00481484	0.00340159	5.14834e-06	0.0190165	0.414814	0.0199445	0.085186	0.35132
c_val_pre_op_puls_percentile_90	-0.13861	0.00377213	6.35857e-06	0.0044236	9.4425e-07	0.0190165	0.36672	0.000270826	0.13328	0.35132
c_val_pre_op_puls_medi	-0.117091	0.0145448	0.00278052	0.00356078	4.87128e-06	0.0190165	0.407233	0.011245	0.0927669	0.35132
pre_op_aptt_sek._medi	-0.0490542	0.333314	0.000119551	0.0105984	0.0401962	0.220672	0.413295	0.0315368	0.0867048	0.35656
pre_op_aptt_sek._mean	-0.0436336	0.389543	0.00014726	0.0101463	0.0444724	0.220672	0.413897	0.0327378	0.0861032	0.35656
praemedikation_asa_status_mean	0.286091	2.8857e-10	0.000461118	0.0841714	0.0257079	0.0455003	0.368114	0.000115066	0.131886	0.41393
praemedikation_asa_status_median	0.286091	2.8857e-10	0.000461118	0.0841714	0.0257079	0.0455003	0.368114	0.000115066	0.131886	0.41393
pre_op_creatinin_mg/dl_mean	0.245181	9.42993e-08	0.0768087	0.0425195	0.00441849	0.0338949	0.45796	0.226902	0.0420396	0.42571
pre_op_creatinin_mg/dl_medi	0.232646	4.26921e-07	0.0566428	0.0455589	0.00478455	0.0338949	0.462132	0.276396	0.0378676	0.42571
intra_op_antiinfektiv	-0.0782892	0.107029	0.678252	-0.00148266	0.00215896	0.0253473	0.481692	0.562347	0.0183081	0.4342
Tidal_combined_intra_op_tidal_combined_medi	-0.0692193	0.170299	0.611751	6.5848e-05	6.93988e-06	0.0143059	0.49699	0.940281	0.0030104	0.43932
Tidal_combined_intra_op_tidal_combined_mean	-0.0864143	0.086707	0.626536	6.642e-05	6.89108e-06	0.0143059	0.496392	0.928367	0.0036075	0.43932
c_val_intra_op_beat_mess_tidalvolumen_vt_percentile_90	-0.0560577	0.266977	0.434506	8.80387e-05	7.32623e-06	0.0143059	0.487809	0.760149	0.0121909	0.44354
c_val_intra_op_beat_mess_tidalvolumen_vt_percentile_10	-0.130409	0.00955884	0.930413	1.1857e-05	6.59354e-06	0.0143059	0.538463	0.33477	0.0384635	0.44354
c_val_intra_op_beat_mess_tidalvolumen_vt_medi	-0.0692193	0.170299	0.611751	6.5848e-05	6.93988e-06	0.0143059	0.49699	0.940281	0.0030104	0.44354
c_val_intra_op_beat_mess_tidalvolumen_vt_mean	-0.0864143	0.086707	0.626536	6.642e-05	6.89108e-06	0.0143059	0.496392	0.928367	0.0036075	0.44354
intra_op_metamizol_g_amount_median	-0.135985	0.00836913	0.709344	-1.26642e-05	0.0724214	0.1573	0.502809	0.952682	0.00280857	0.45539
intra_op_metamizol_g_amount_mean	-0.135985	0.00836913	0.709344	-1.26642e-05	0.0724214	0.1573	0.502809	0.952682	0.00280857	0.45539
intra_op_metamizol_g_amount_sum	-0.0986135	0.0564016	0.46132	-2.30034e-05	0.0775372	0.1573	0.514745	0.753318	0.014745	0.45539
ASA_combined_pre_op_asa_combined_mean	0.284818	1.90017e-10	0.000645205	0.0816249	0.0794792	0.0832647	0.377395	0.000313386	0.122605	0.45693
ASA_combined_pre_op_asa_combined_medi	0.282629	2.64735e-10	0.00066891	0.0813258	0.0781556	0.0832647	0.378021	0.000332852	0.121979	0.45693
c_val_pre_op_praemedikation_asa_status_percentile_90	0.283953	1.90465e-10	0.000945544	0.078346	0.0725955	0.0832647	0.377779	0.000320795	0.122221	0.45996
c_val_pre_op_praemedikation_asa_status_medi	0.281394	2.80864e-10	0.000558667	0.0821025	0.0786841	0.0832647	0.376536	0.000278529	0.123464	0.45996
c_val_pre_op_praemedikation_asa_status_mean	0.283553	2.02444e-10	0.000538607	0.0824011	0.0800173	0.0832647	0.375915	0.00026217	0.124085	0.45996
c_val_pre_op_praemedikation_asa_status_percentile_10	0.279915	3.50917e-10	0.000350576	0.0844955	0.0834809	0.0832647	0.375121	0.00023932	0.124879	0.45996
AF_combined_pre_op_af_combined_mean	-0.0136957	0.797346	2.69146e-05	0.0103746	0.000424736	0.0190165	0.336443	5.58418e-05	0.163557	0.48076
AF_combined_pre_op_af_combined_medi	0.00659693	0.901566	3.31432e-05	0.0100568	0.000566741	0.0190165	0.339728	7.57578e-05	0.160272	0.48076
intra_op_norepinephrin_mg_amount_mean	-0.00850257	0.858365	3.0724e-05	0.323542	0.0233562	0.0143059	0.42245	0.0311752	0.0775496	0.49162
intra_op_norepinephrin_mg_amount_sum	0.064932	0.172492	0.000126422	0.04581	0.0373497	0.0143059	0.42317	0.0327738	0.0768304	0.49162
intra_op_norepinephrin_mg_amount_median	-0.020809	0.662265	5.37456e-05	0.339734	0.0222813	0.0143059	0.425561	0.0386028	0.074439	0.49162
intra_op_norepinephrin_mg/kg/min_rate_median	0.103231	0.0301966	0.0185781	892.599	0.0525404	0.0143059	0.43597	0.076235	0.0640295	0.49847
intra_op_norepinephrin_mg/kg/min_rate_mean	0.120758	0.0111484	0.00848302	1033.2	0.050527	0.0143059	0.4222	0.0315516	0.0777997	0.49847
c_val_intra_op_beat_mess_exp_sevo_mean	-0.0163513	0.826109	0.260534	0.0485821	5.91518e-05	0.0455003	0.442637	0.294873	0.0573634	0.49972
c_val_intra_op_beat_mess_exp_sevo_percentile_90	-0.0215196	0.772466	0.141505	0.0503451	6.49423e-05	0.0455003	0.431581	0.209786	0.0684189	0.49972
c_val_intra_op_beat_mess_exp_sevo_percentile_10	-0.0184414	0.804303	0.409767	0.0473791	4.91173e-05	0.0455003	0.469128	0.555295	0.0308719	0.49972
c_val_intra_op_beat_mess_exp_sevo_medi	-0.0242504	0.744535	0.253793	0.0439447	6.38455e-05	0.0455003	0.447956	0.334338	0.0520442	0.49972
intra_op_anticholinerg	0.0311252	0.661731	0.638309	-0.00240609	0.0497098	0.0832645	0.478137	0.67146	0.0218626	0.50043
Temp_combined_intra_op_temp_combined_medi	0.0202481	0.692072	0.158454	0.0310414	0.000431154	0.0253473	0.431452	0.094297	0.0685475	0.50204
Temp_combined_intra_op_temp_combined_mean	0.0400177	0.433648	0.182431	0.0278812	0.000432125	0.0253473	0.426116	0.0716061	0.0738844	0.50204
pre_op_po2_mmhg_medi	0.00504866	0.925558	0.00114726	0.00198286	0.000759579	0.0338949	0.360999	0.000463933	0.139001	0.50637
pre_op_po2_mmhg_mean	-0.0189417	0.725903	0.0146807	-1.35976e-05	0.000888307	0.0338949	0.405696	0.0175572	0.0943042	0.50637
pre_op_bicar_mmol/l_mean	0.0296626	0.581306	0.0749373	0.0132924	0.000942271	0.0338949	0.425907	0.0617939	0.0740926	0.50875
pre_op_bicar_mmol/l_medi	0.0132403	0.805592	0.115094	0.0116084	0.000884041	0.0338949	0.434676	0.09962	0.0653236	0.50875
pre_op_hct_%_mean	-0.107	0.0483483	1.68054e-05	-0.0116324	0.00312854	0.0338949	0.676289	1.04343e-05	0.176289	0.51477
pre_op_hct_%_medi	-0.0954247	0.0784626	1.43179e-05	-0.0116574	0.00292358	0.0338949	0.677384	9.19071e-06	0.177384	0.51477
pre_op_pco2_mmhg_medi	-0.0895965	0.101107	0.793963	0.000943633	0.000622926	0.0338949	0.503611	0.928756	0.00361127	0.52295
pre_op_pco2_mmhg_mean	-0.0855325	0.117615	0.45235	5.49581e-05	0.000535884	0.0338949	0.498943	0.979537	0.00105696	0.52295
pre_op_got_u/l_mean	0.100151	0.0822842	0.900056	-4.59571e-05	0.0233337	0.0190165	0.386146	0.00596101	0.113854	0.53061
pre_op_got_u/l_medi	0.12018	0.0368502	0.804772	-8.54471e-05	0.0243109	0.0190165	0.392661	0.00950943	0.107339	0.53061
c_val_pre_op_beat_mess_fio2_medi	-0.0213406	0.69888	0.000470394	-0.00221237	0.00395723	0.0613689	0.643524	0.000563926	0.143524	0.53181
c_val_pre_op_beat_mess_fio2_mean	-0.0271574	0.622503	0.000331676	-0.00233457	0.00412029	0.0613689	0.644899	0.000499399	0.144899	0.53181
c_val_pre_op_beat_mess_fio2_percentile_90	-0.00644565	0.906998	0.00544052	-0.0017372	0.00369466	0.0613689	0.613176	0.00654964	0.113176	0.53181
c_val_pre_op_beat_mess_fio2_percentile_10	-0.0497152	0.367256	0.000152656	-0.00235055	0.00477585	0.0613688	0.660985	0.000109807	0.160985	0.53181
c_val_pre_op_beat_mess_kapnometrie_etco2_mean	-0.0228244	0.68894	0.00579697	0.00377445	0.0028268	0.0455003	0.378609	0.0037911	0.121391	0.54504
c_val_pre_op_beat_mess_kapnometrie_etco2_medi	-0.0281754	0.621184	0.00823675	0.00348849	0.00318865	0.0455003	0.387361	0.00659897	0.112639	0.54504
c_val_pre_op_beat_mess_kapnometrie_etco2_percentile_90	-0.040127	0.481472	0.00446564	0.00335435	0.00228188	0.0455003	0.380958	0.00452456	0.119042	0.54504
c_val_pre_op_beat_mess_kapnometrie_etco2_percentile_10	-0.00932147	0.870155	0.0278228	0.00330367	0.00389305	0.0455003	0.403349	0.0186982	0.0966508	0.54504
intra_op_fentanyl_mg_amount_sum	-0.0631953	0.450164	0.569314	-0.0597842	0.00595643	0.157299	0.535575	0.564988	0.035575	0.54978
intra_op_fentanyl_mg_amount_median	0.0101918	0.903164	0.475823	0.359898	0.0054539	0.157299	0.431936	0.258218	0.0680637	0.54978
intra_op_fentanyl_mg_amount_mean	0.0203591	0.80796	0.720504	0.192122	0.00564491	0.157299	0.446231	0.384685	0.0537687	0.54978
c_val_intra_op_beat_mess_compliance_mean	-0.155245	0.0244521	0.80534	-0.000469246	0.687286	0.113846	0.518286	0.7504	0.0182857	0.55822
c_val_intra_op_beat_mess_compliance_percentile_10	-0.235701	0.000573388	0.438463	-0.00140381	0.772188	0.113846	0.556286	0.325778	0.0562857	0.55822
c_val_intra_op_beat_mess_compliance_percentile_90	-0.10366	0.134328	0.805352	0.000404634	0.645329	0.113846	0.497333	0.964132	0.00266667	0.55822
c_val_intra_op_beat_mess_compliance_medi	-0.125711	0.0690522	0.70304	-0.000717002	0.691213	0.113846	0.527429	0.632643	0.0274286	0.55822
c_val_intra_op_beat_einstell_frequenz_af_percentile_90	0.0437811	0.397259	0.0244615	0.023562	0.000262494	0.0338949	0.403085	0.0108109	0.0969154	0.56726
c_val_intra_op_beat_einstell_frequenz_af_mean	0.0152563	0.768098	0.0149403	0.0313389	0.000237415	0.0338949	0.39791	0.00894746	0.10209	0.56726
c_val_intra_op_beat_einstell_frequenz_af_medi	0.00223785	0.965503	0.0127476	0.0280084	0.000195064	0.0338949	0.407289	0.0145201	0.0927114	0.56726
c_val_intra_op_beat_einstell_frequenz_af_percentile_10	0.025918	0.616386	0.0908651	0.0201789	0.000267065	0.0338949	0.433383	0.0773528	0.0666169	0.56726
c_val_pre_op_beat_mess_amv_medi	0.0112018	0.846282	2.82117e-08	0.0337848	0.000679464	0.0455003	0.328545	1.78541e-05	0.171455	0.58401
c_val_pre_op_beat_mess_amv_mean	-0.00282132	0.961058	9.38905e-09	0.0352698	0.000639113	0.0455003	0.315118	6.45528e-06	0.184882	0.58401
c_val_pre_op_beat_mess_amv_percentile_90	-0.0018842	0.973987	4.81897e-10	0.0270437	0.000823275	0.0455003	0.302239	1.39658e-06	0.197761	0.58401
c_val_pre_op_beat_mess_amv_percentile_10	-0.00312489	0.956872	3.73469e-05	0.0348805	0.000616982	0.0455003	0.368629	0.000689017	0.131371	0.58401
c_val_pre_op_beat_mess_frequenz_af_percentile_90	-0.0213887	0.711696	2.72537e-11	0.0135048	0.000427896	0.0455003	0.288286	4.70046e-07	0.211714	0.58909
c_val_pre_op_beat_mess_frequenz_af_medi	-0.0187051	0.746545	3.83392e-08	0.0141209	0.000430778	0.0455003	0.316313	9.96704e-06	0.183687	0.58909
c_val_pre_op_beat_mess_frequenz_af_mean	-0.0270006	0.640802	1.39627e-08	0.0146365	0.000360352	0.0455003	0.297799	1.61504e-06	0.202201	0.58909
c_val_pre_op_beat_mess_frequenz_af_percentile_10	-0.0519462	0.369137	0.000175978	0.0114321	0.000608719	0.0455003	0.369811	0.00148358	0.130189	0.58909
c_val_pre_op_patient_gewicht_percentile_10	-0.0364544	0.491117	0.769975	0.000271014	0.0483696	0.0190165	0.474961	0.555934	0.0250388	0.59698
c_val_pre_op_patient_gewicht_mean	-0.0486897	0.357643	0.795943	-0.000142215	0.052489	0.0190165	0.479522	0.630172	0.0204778	0.59698
c_val_pre_op_patient_gewicht_percentile_90	-0.0463278	0.381468	0.688534	-0.000140012	0.0523022	0.0190165	0.477723	0.600374	0.0222774	0.59698
c_val_pre_op_patient_gewicht_medi	-0.0469264	0.375339	0.801122	-0.000139239	0.0521686	0.0190165	0.479801	0.634846	0.0201986	0.59698
c_val_pre_op_beat_mess_mitteldruck_pmean_medi	-0.0027212	0.962189	8.75811e-11	0.027583	0.000119641	0.0455003	0.31956	1.19095e-05	0.18044	0.59762
c_val_pre_op_beat_mess_mitteldruck_pmean_mean	-0.0129865	0.821006	4.98888e-12	0.0306957	9.23476e-05	0.0455003	0.281059	2.34203e-07	0.218941	0.59762
c_val_pre_op_beat_mess_mitteldruck_pmean_percentile_10	0.0107744	0.851104	1.99637e-07	0.029473	0.000242058	0.0455003	0.374335	0.00170365	0.125665	0.59762
c_val_pre_op_beat_mess_mitteldruck_pmean_percentile_90	-0.0185609	0.746406	7.39478e-15	0.0266083	4.56991e-05	0.0455003	0.278122	1.45502e-07	0.221878	0.59762
c_val_intra_op_vital_t_k_mean	0.00250979	0.964218	0.372255	0.0262092	0.00260832	0.0338949	0.435526	0.145362	0.0644739	0.59948
c_val_intra_op_vital_t_k_medi	-0.0182904	0.743698	0.28742	0.0345294	0.00265087	0.0338949	0.439418	0.170791	0.0605822	0.59948
c_val_intra_op_vital_t_k_percentile_90	-0.0131126	0.81468	0.0331621	0.0685376	0.00278745	0.0338949	0.400127	0.0240007	0.0998728	0.59948
c_val_intra_op_vital_t_k_percentile_10	0.0106239	0.849385	0.910263	-0.00215068	0.00269187	0.0338949	0.435825	0.14687	0.0641745	0.59948
pre_op_bili_mg/dl_mean	0.0478937	0.464003	0.90554	0.00205676	0.0156112	0.0190165	0.461167	0.393562	0.0388328	0.60449
pre_op_bili_mg/dl_medi	0.0428243	0.51267	0.975214	-0.00046427	0.0169148	0.0190165	0.480035	0.661322	0.0199649	0.60449
c_val_pre_op_beh_anae_op_dringl_percentile_90	-0.0704007	0.241157	0.933521	-0.00201047	0.000477232	0.0613689	0.503916	0.922485	0.00391581	0.61714
c_val_pre_op_beh_anae_op_dringl_percentile_10	-0.0621124	0.301219	0.887564	0.00330271	0.000447435	0.0613689	0.500979	0.981328	0.000978953	0.61714
c_val_pre_op_beh_anae_op_dringl_medi	-0.0631663	0.293075	0.969784	0.00090173	0.000457724	0.0613689	0.502056	0.959712	0.0020558	0.61714
c_val_pre_op_beh_anae_op_dringl_mean	-0.0644413	0.283422	0.97437	0.00076749	0.000459516	0.0613689	0.502447	0.951863	0.00244738	0.61714
c_val_pre_op_beat_einstell_fio2_percentile_90	0.00448658	0.93811	0.000104168	-0.00269109	0.00081793	0.0455003	0.635129	0.000208772	0.135129	0.62136
c_val_pre_op_beat_einstell_fio2_medi	-0.0165452	0.774608	9.08718e-07	-0.00311614	0.00087659	0.0455003	0.682964	2.13357e-06	0.182964	0.62136
c_val_pre_op_beat_einstell_fio2_percentile_10	0.026115	0.65125	2.57192e-08	-0.00324937	0.000234442	0.0455003	0.699209	4.50405e-07	0.199209	0.62136
c_val_pre_op_beat_einstell_fio2_mean	0.0161015	0.780496	2.3221e-07	-0.00339161	0.000577739	0.0455003	0.696626	6.74703e-07	0.196626	0.62136
intra_op_propofol_mg/kg/h_rate_median	-0.223725	1.47197e-06	0.888877	0.00188257	0.0109879	0.0253473	0.494873	0.893939	0.00512689	0.62405
intra_op_propofol_mg/kg/h_rate_mean	-0.170219	0.00026892	0.744157	-0.00369435	0.0124237	0.0253473	0.509185	0.810945	0.00918485	0.62405
pre_op_opiat	0.014068	0.834519	7.82302e-05	0.00437163	5.19726e-05	0.0613688	0.320205	7.18468e-05	0.179795	0.62582
c_val_intra_op_beat_einstell_psupp_medi	0.0389289	0.545882	0.89125	0.00142354	0.00114937	0.113846	0.505237	0.907462	0.00523702	0.63288
c_val_intra_op_beat_einstell_psupp_mean	0.033288	0.605592	0.76225	0.00323532	0.00118454	0.113846	0.488662	0.805137	0.0113379	0.63288
c_val_intra_op_beat_einstell_psupp_percentile_90	0.0509098	0.429513	0.999311	8.15786e-06	0.00113203	0.113846	0.496761	0.943793	0.00323939	0.63288
c_val_intra_op_beat_einstell_psupp_percentile_10	0.00975337	0.879771	0.689532	0.00426252	0.00116116	0.113846	0.496761	0.942972	0.00323939	0.63288
intra_op_hb_g/dl_mean	-0.168332	0.00334486	0.00449081	-0.0320191	0.102435	0.0253473	0.628387	0.00397941	0.128387	0.6358
intra_op_hb_g/dl_medi	-0.169808	0.00307395	0.00485519	-0.0316197	0.103158	0.0253473	0.630624	0.00338768	0.130624	0.6358
c_val_intra_op_pat_anae_sedline_percentile_90	0.0681844	0.435493	0.370687	0.00158345	0.00643187	0.157299	0.485	0.818544	0.015	0.63892
c_val_intra_op_pat_anae_sedline_mean	0.0660766	0.449849	0.544483	0.00156118	0.00595983	0.157299	0.501731	0.980984	0.00173077	0.63892
c_val_intra_op_pat_anae_sedline_medi	0.111681	0.200609	0.635203	0.00120644	0.00622579	0.157299	0.522885	0.724987	0.0228846	0.63892
c_val_intra_op_pat_anae_sedline_percentile_10	-0.0573314	0.512161	0.834764	-0.000601755	0.00675059	0.157299	0.550962	0.43137	0.0509615	0.63892
intra_op_potassium_mmol/l_medi	0.0244957	0.671574	0.280913	0.0562218	0.0509768	0.0253473	0.449068	0.252403	0.0509316	0.64461
intra_op_potassium_mmol/l_mean	0.0202003	0.726621	0.224743	0.0634355	0.0509324	0.0253473	0.445122	0.217863	0.0548776	0.64461
intra_op_sodium_mmol/l_medi	-0.011073	0.848529	0.00334637	0.0150215	0.0253412	0.0253473	0.378005	0.00613693	0.121995	0.64771
intra_op_sodium_mmol/l_mean	-0.00116835	0.983922	0.0044936	0.014719	0.0263997	0.0253473	0.380015	0.0070956	0.119985	0.64771
intra_op_hct_%_mean	-0.16926	0.00327494	0.00617231	-0.0102345	0.131896	0.0253473	0.624083	0.00579136	0.124083	0.64801
intra_op_hct_%_medi	-0.168661	0.00338833	0.00701763	-0.0100312	0.130785	0.0253473	0.625	0.00543939	0.125	0.64801
intra_op_pco2_mmhg_mean	0.161285	0.00510647	0.00660104	0.0108694	0.125088	0.0253473	0.376569	0.00566799	0.123431	0.64881
intra_op_pco2_mmhg_medi	0.162479	0.00478375	0.0118293	0.0100112	0.122546	0.0253473	0.386414	0.0109059	0.113586	0.64881
intra_op_po2_mmhg_mean	-0.0637257	0.270409	0.559225	2.04254e-06	0.054057	0.0253473	0.604739	0.0188652	0.104739	0.64976
intra_op_po2_mmhg_medi	-0.0592818	0.305305	0.0418353	-0.000423584	0.0575028	0.0253473	0.613685	0.0108083	0.113685	0.64976
intra_op_bicar_mmol/l_medi	0.0438736	0.450515	0.0421696	0.0188929	0.0703024	0.0253473	0.421445	0.078555	0.0785555	0.65065
intra_op_bicar_mmol/l_mean	0.052323	0.368091	0.0389306	0.0192764	0.0733625	0.0253473	0.419376	0.071013	0.0806238	0.65065
intra_op_git	0.168066	0.0266395	0.403562	-0.00994163	0.00104962	0.113846	0.526846	0.292942	0.0268456	0.6577
intra_op_ondansetron_mg_amount_sum	0.075951	0.326369	0.187899	-0.0238711	0.000842179	0.220671	0.537415	0.220908	0.037415	0.66301
intra_op_ondansetron_mg_amount_median	0.0239942	0.756824	0.310315	-0.0301413	0.00107666	0.220671	0.52381	0.336208	0.0238095	0.66301
intra_op_ondansetron_mg_amount_mean	0.0239942	0.756824	0.310315	-0.0301413	0.00107666	0.220671	0.52381	0.336208	0.0238095	0.66301
c_val_pre_op_patient_groesse_percentile_90	-0.0466512	0.422335	0.00753434	0.000726348	0.045715	0.113846	0.461963	0.434929	0.0380372	0.66925
c_val_pre_op_patient_groesse_mean	-0.0597603	0.303853	0.00591757	0.00166022	0.0438267	0.113846	0.45935	0.404002	0.0406504	0.66925
c_val_pre_op_patient_groesse_percentile_10	-0.0572941	0.324279	0.289106	0.0013666	0.0478042	0.113846	0.476094	0.623884	0.0239063	0.66925
c_val_pre_op_patient_groesse_medi	-0.0456484	0.432388	0.345195	0.00137518	0.0507164	0.113846	0.474061	0.594633	0.0259388	0.66925
praemedikation_kardiov_risiko_mittel	0.0310705	0.556792	0.279096	0.0981954	0.00986331	0.113847	0.481685	0.233486	0.0183153	0.67395
intra_op_immunsuppreimmunsupp	0.181421	0.0412239	0.75027	-0.038633	0.0316909	0.220671	0.501157	0.979039	0.00115741	0.69482
intra_op_cisatracurium_mg_amount_sum	-0.0188169	0.736192	0.2116	0.00773302	0.0987865	0.220672	0.470627	0.507166	0.0293735	0.69857
intra_op_cisatracurium_mg_amount_median	-0.00441938	0.936938	0.875998	-0.00139523	0.0967778	0.220672	0.502451	0.956546	0.00245098	0.69857
intra_op_cisatracurium_mg_amount_mean	-0.00679242	0.903214	0.892953	-0.00123034	0.0969882	0.220672	0.500191	0.99724	0.000191483	0.69857
intra_op_remifentanil_Âµg_amount_mean	-0.071157	0.149865	0.183873	0.0386346	0.00761734	0.0338949	0.470549	0.47008	0.029451	0.6991
intra_op_remifentanil_Âµg_amount_sum	-0.0328772	0.506259	0.395498	0.00561465	0.00802692	0.0338949	0.483545	0.686708	0.016455	0.6991
intra_op_remifentanil_Âµg_amount_median	-0.0716239	0.147203	0.038795	0.0556528	0.00773104	0.0338949	0.438183	0.129297	0.0618175	0.6991
intra_op_remifentanil_Âµg/kg/min_rate_median	-0.087321	0.079221	0.735717	0.0611975	0.0168727	0.0338949	0.502096	0.960088	0.00209595	0.70465
intra_op_remifentanil_Âµg/kg/min_rate_mean	-0.0674467	0.175517	0.926245	-0.0175771	0.017917	0.0338949	0.512653	0.760229	0.0126533	0.70465
intra_op_akrinor_mg_amount_median	0.12292	0.192604	0.781439	0.00121115	0.00113493	0.220671	0.436772	0.318552	0.0632275	0.70801
intra_op_akrinor_mg_amount_mean	0.120177	0.202797	0.849561	0.000817221	0.00108774	0.220671	0.430952	0.270469	0.0690476	0.70801
intra_op_akrinor_mg_amount_sum	0.0144077	0.879073	0.861084	0.000103035	0.00102373	0.220671	0.496561	0.963167	0.00343915	0.70801
pre_op_ggt_u/l_mean	0.10034	0.241615	0.669315	-6.06107e-05	0.0530409	0.157299	0.482537	0.768086	0.0174632	0.71257
pre_op_ggt_u/l_medi	0.101628	0.235593	0.656153	-6.3475e-05	0.0528698	0.157299	0.480239	0.738363	0.019761	0.71257
intra_op_dexamethason_mg_amount_sum	0.0362911	0.693937	0.233077	0.00301076	0.0625933	0.220671	0.442157	0.349253	0.0578431	0.7146
intra_op_dexamethason_mg_amount_mean	-0.0371519	0.687052	0.102678	0.00475127	0.0653167	0.220671	0.43268	0.263553	0.0673203	0.7146
intra_op_dexamethason_mg_amount_median	-0.0371519	0.687052	0.102678	0.00475127	0.0653167	0.220671	0.43268	0.263553	0.0673203	0.7146
c_val_pre_op_score_nas_erg_percentile_90	-0.0133635	0.857899	0.0841255	-0.0220736	0.000759337	0.0253473	0.584164	0.0915209	0.0841645	0.71523
c_val_pre_op_score_nas_erg_percentile_10	0.0714504	0.337809	0.118598	-0.0331258	0.00028925	0.0253473	0.578303	0.0760868	0.0783027	0.71523
c_val_pre_op_score_nas_erg_mean	-0.00783309	0.916417	0.0437915	-0.0358466	0.000409856	0.0253473	0.592301	0.0648381	0.092301	0.71523
c_val_pre_op_score_nas_erg_medi	-0.0371485	0.618569	0.0363223	-0.0348044	0.000383272	0.0253473	0.605512	0.0263535	0.105512	0.71523
c_val_intra_op_pat_anae_sefr_mean	-0.268853	0.00996995	0.828528	0.00228949	0.37365	0.317311	0.488636	0.904362	0.0113636	0.72318
c_val_intra_op_pat_anae_sefr_percentile_90	-0.213441	0.0422124	0.489979	0.00608377	0.298585	0.317311	0.445887	0.551956	0.0541126	0.72318
c_val_intra_op_pat_anae_sefr_percentile_10	-0.281088	0.006955	0.983469	-0.000217294	0.408063	0.317311	0.525433	0.782285	0.0254329	0.72318
c_val_intra_op_pat_anae_sefr_medi	-0.275684	0.00816978	0.957209	-0.000560995	0.415597	0.317311	0.520563	0.824014	0.0205628	0.72318
c_val_intra_op_pat_anae_sefl_percentile_90	-0.234114	0.0246943	0.476033	0.00623235	0.259372	0.317311	0.46004	0.650217	0.03996	0.72335
c_val_intra_op_pat_anae_sefl_medi	-0.308726	0.0027515	0.687723	-0.00414763	0.426823	0.317311	0.53047	0.730357	0.0304695	0.72335
c_val_intra_op_pat_anae_sefl_mean	-0.292567	0.00465423	0.841294	-0.00211845	0.395849	0.317311	0.516983	0.849742	0.016983	0.72335
c_val_intra_op_pat_anae_sefl_percentile_10	-0.290049	0.00503827	0.385543	-0.00935545	0.479305	0.317311	0.59041	0.301516	0.0904096	0.72335
c_val_pre_op_vital_af_mean	0.0992901	0.154619	0.000608245	0.0248986	0.00246597	0.0253473	0.36711	0.00779021	0.13289	0.73313
c_val_pre_op_vital_af_medi	0.131989	0.0579869	0.000905302	0.0229999	0.00368908	0.0253473	0.366732	0.00738425	0.133268	0.73313
c_val_pre_op_vital_af_percentile_10	0.118921	0.0878818	0.464563	0.00537796	0.00262985	0.0253473	0.466551	0.503137	0.0334491	0.73313
c_val_pre_op_vital_af_percentile_90	0.0546955	0.433773	5.54633e-07	0.0276291	0.00156698	0.0253473	0.298097	5.22457e-05	0.201903	0.73313
praemedikation_kardiov_risiko_niedrig	0.00281609	0.977366	0.167979	-0.121421	0.176891	0.317311	0.575924	0.171777	0.0759241	0.73712
pre_op_ca_mmol/l_medi	0.0742269	0.270796	0.101346	-0.237556	0.0152201	0.113846	0.590113	0.0589218	0.0901126	0.7472
pre_op_ca_mmol/l_mean	0.076461	0.256596	0.154489	-0.207417	0.0154708	0.113846	0.588924	0.0623614	0.0889237	0.7472
c_val_pre_op_beat_mess_spitzendruck_ppeak_medi	0.0893117	0.205094	0.844374	0.000487903	0.00990125	0.0455003	0.444092	0.271372	0.0559075	0.7515
c_val_pre_op_beat_mess_spitzendruck_ppeak_mean	0.0976463	0.165756	0.753298	0.000800057	0.0100851	0.0455003	0.436253	0.210426	0.0637472	0.7515
c_val_pre_op_beat_mess_spitzendruck_ppeak_percentile_90	0.0877316	0.213255	0.179833	0.00320734	0.0114435	0.0455003	0.400538	0.0505147	0.0994615	0.7515
c_val_pre_op_beat_mess_spitzendruck_ppeak_percentile_10	0.105235	0.135109	0.400845	-0.00208467	0.0080507	0.0455003	0.499208	0.988768	0.000791891	0.7515
pre_op_ph_blood_phunit_mean	0.23616	0.0035085	1.18453e-16	0.131502	0.374319		0.469846	0.630832	0.0301538	0.75305
pre_op_ph_blood_phunit_medi	0.242278	0.00272461	0.000509703	0.108628	0.373532		0.477077	0.715307	0.0229231	0.75305
pre_op_album_blood_g/l_medi	-0.0732184	0.330036	0.000123242	-0.0176105	0.00842963	0.0253473	0.688052	0.000172289	0.188052	0.75454
pre_op_album_blood_g/l_mean	-0.0646614	0.389816	0.000177919	-0.0176967	0.0079064	0.0253473	0.686285	0.000198342	0.186285	0.75454
c_val_intra_op_pat_anae_sr_percentile_90	0.223429	0.0313324	0.00171588	0.00923887	0.298188	0.317311	0.2969	0.00232779	0.2031	0.75486
c_val_intra_op_pat_anae_sr_percentile_10	0.118325	0.258635	0.403464	0.0126489	0.13822	0.317311	0.401033	0.006282	0.0989666	0.75486
c_val_intra_op_pat_anae_sr_mean	0.11724	0.263059	0.00247658	0.020166	0.254565	0.317311	0.264308	0.0012384	0.235692	0.75486
c_val_intra_op_pat_anae_sr_medi	0.167047	0.109505	0.000392347	0.0342565	0.216449	0.317311	0.279809	3.45287e-05	0.220191	0.75486
pre_op_lymp_rel_%_mean	-0.128817	0.0308703	0.340648	-0.00206025	0.019643	0.0253473	0.570009	0.119561	0.0700089	0.7551
pre_op_lymp_rel_%_medi	-0.116736	0.0506042	0.335199	-0.00203579	0.0192325	0.0253473	0.575357	0.0938151	0.0753565	0.7551
intra_op_cefuroxim_g_amount_median	0.0587205	1.80507e-13	0.0897869	8.21596e-05	5.36013e-97	3.38052e-80	0	0	0	0.75983
intra_op_cefuroxim_g_amount_mean	0.058319	2.63077e-13	0.279834	3.8152e-05	1.7776e-97	3.283e-80	0	0	0	0.75983
intra_op_cefuroxim_g_amount_sum	0.0339747	0.814807	0.452175	6.64859e-05	0.924184		0.4625	0.558523	0.0375	0.75983
c_systolic_intra_op_vital_ibp_percentile_10	0.143508	0.00833138	0.495689	-0.00118855	0.000906528	0.0338949	0.490536	0.811642	0.00946417	0.76115
c_systolic_intra_op_vital_ibp_percentile_90	0.407424	6.58554e-15	0.963964	-5.61654e-05	0.00264993	0.0338949	0.431778	0.0850193	0.0682221	0.76115
c_systolic_intra_op_vital_ibp_medi	0.276485	2.50116e-07	0.747129	-0.000555461	0.00121851	0.0338949	0.470063	0.449948	0.0299365	0.76115
c_systolic_intra_op_vital_ibp_mean	0.331438	4.40353e-10	0.66529	-0.000750002	0.0012008	0.0338949	0.464402	0.369021	0.0355979	0.76115
c_diastolic_intra_op_vital_ibp_percentile_90	-0.151042	0.0054624	0.312147	-0.00223881	0.00191392	0.0338949	0.553039	0.180616	0.0530394	0.76117
c_diastolic_intra_op_vital_ibp_percentile_10	-0.261227	1.15992e-06	0.201248	-0.00365025	0.00414441	0.0338949	0.572254	0.0681075	0.0722537	0.76117
c_diastolic_intra_op_vital_ibp_medi	-0.240965	7.70679e-06	0.425095	-0.00214397	0.00276023	0.0338949	0.561646	0.119493	0.0616458	0.76117
c_diastolic_intra_op_vital_ibp_mean	-0.23431	1.38626e-05	0.240726	-0.00323447	0.00342209	0.0338949	0.575142	0.057829	0.0751415	0.76117
c_mean_intra_op_vital_ibp_mean	-0.0096097	0.860483	0.269564	-0.002841	0.00106529	0.0338949	0.529593	0.455266	0.0295934	0.7614
c_mean_intra_op_vital_ibp_percentile_10	-0.119171	0.0287162	0.255866	-0.00303303	0.00178685	0.0338949	0.54672	0.238253	0.0467204	0.7614
c_mean_intra_op_vital_ibp_percentile_90	0.10895	0.0456533	0.48186	-0.00129546	0.000866554	0.0338949	0.507091	0.858434	0.00709098	0.7614
c_mean_intra_op_vital_ibp_medi	-0.058989	0.280226	0.48371	-0.0017576	0.00122545	0.0338949	0.525133	0.525911	0.025133	0.7614
intra_op_piritramid_mg_amount_sum	-0.14129	0.0270128	0.235139	-0.0106707	0.0975821	0.317311	0.608711	0.0405813	0.108711	0.77095
intra_op_piritramid_mg_amount_mean	-0.194589	0.00221691	0.263387	-0.0135687	0.105154	0.317311	0.585984	0.104997	0.0859837	0.77095
intra_op_piritramid_mg_amount_median	-0.192341	0.00249878	0.265053	-0.0135109	0.104752	0.317311	0.585139	0.108281	0.0851393	0.77095
c_val_intra_op_pat_anae_emg_percentile_90	0.242259	0.0273423	0.596864	-0.00191381	0.24875	0.317311	0.452525	0.509751	0.0474747	0.77374
c_val_intra_op_pat_anae_emg_mean	0.153981	0.164571	0.54097	-0.00405809	0.242729	0.317311	0.479293	0.790739	0.0207071	0.77374
c_val_intra_op_pat_anae_emg_percentile_10	0.00495145	0.964565	0.623389	-0.00410126	0.242946	0.317311	0.490909	0.783124	0.00909091	0.77374
c_val_intra_op_pat_anae_emg_medi	0.0964497	0.385725	0.864362	-0.00128092	0.233831	0.317311	0.468687	0.548446	0.0313131	0.77374
pre_op_sedierung	-0.000316595	0.996974	0.00051426	0.00136548	0.000811772	0.0613688	0.341795	0.00280747	0.158205	0.77625
pre_op_lymp_abs_/nl_medi	-0.122013	0.0459811	0.11329	-0.0510695	0.0288753	0.0253473	0.578846	0.0836775	0.0788462	0.7806
pre_op_lymp_abs_/nl_mean	-0.137475	0.0244021	0.0962513	-0.0546294	0.030932	0.0253473	0.583462	0.0670951	0.0834615	0.7806
pre_op_baso_rel_%_mean	-0.00428155	0.94459	0.690484	-0.0214806	0.018486	0.0253473	0.539417	0.386972	0.0394175	0.78226
pre_op_baso_rel_%_medi	-0.0176682	0.774246	0.545619	-0.032763	0.0191369	0.0253473	0.550485	0.266364	0.0504854	0.78226
pre_op_baso_abs_/nl_medi	-0.0300174	0.625993	0.726282	-0.0131408	0.0190742	0.0253473	0.546602	0.304644	0.0466019	0.78227
pre_op_baso_abs_/nl_mean	-0.0421326	0.49383	0.725931	-0.0143393	0.0190672	0.0253473	0.53801	0.404148	0.0380097	0.78227
pre_op_neut_abs_/nl_medi	0.0289582	0.638872	0.916431	0.000617341	0.0191633	0.0253473	0.482878	0.708227	0.017122	0.78242
pre_op_neut_abs_/nl_mean	0.0256853	0.67725	0.653785	0.00259321	0.0188461	0.0253473	0.469854	0.509428	0.0301463	0.78242
pre_op_neut_rel_%_mean	0.0786534	0.201846	0.704054	0.000769549	0.0224355	0.0253473	0.466829	0.467825	0.0331707	0.78246
pre_op_neut_rel_%_medi	0.0831803	0.177011	0.751667	0.000616558	0.0217151	0.0253473	0.456146	0.336957	0.0438537	0.78246
praemedikation_ponv_nichtraucher	-0.140533	0.0531207	0.702078	0.0532515	0.00689304	0.157299	0.497436	0.897211	0.0025641	0.78812
c_val_intra_op_pat_anae_art_lvl_percentile_90	0.145353	0.204171	0.935624	-0.000151799	0.236273	0.317311	0.39072	0.191766	0.10928	0.78883
c_val_intra_op_pat_anae_art_lvl_medi	0.120946	0.291518	0.63222	-0.00172143	0.229618	0.317311	0.452991	0.408838	0.0470085	0.78883
c_val_intra_op_pat_anae_art_lvl_percentile_10	0.0297408	0.796037	0.520586	-0.00263677	0.206416	0.317311	0.503053	0.952953	0.0030525	0.78883
c_val_intra_op_pat_anae_art_lvl_mean	0.108277	0.345366	0.657901	-0.00150563	0.220909	0.317311	0.386447	0.187808	0.113553	0.78883
c_val_pre_op_beh_awr_aldrete_aufnahme_wert_percentile_90	-0.249623	0.0523655	0.869513	-0.00696164	0.454659	0.317311	0.635452	0.116011	0.135452	0.79563
c_val_pre_op_beh_awr_aldrete_aufnahme_wert_percentile_10	-0.224964	0.0813172	0.981933	0.000953444	0.426613	0.317311	0.61204	0.194152	0.11204	0.79563
c_val_pre_op_beh_awr_aldrete_aufnahme_wert_medi	-0.239052	0.0635346	0.943414	-0.00301934	0.439722	0.317311	0.623746	0.147967	0.123746	0.79563
c_val_pre_op_beh_awr_aldrete_aufnahme_wert_mean	-0.239052	0.0635346	0.943414	-0.00301934	0.439722	0.317311	0.623746	0.147967	0.123746	0.79563
c_val_intra_op_beat_mess_exp_iso_percentile_90	-0.195478	0.08843	0.203747	0.116222	0.0245117	0.4795	0.432576	0.451334	0.0674242	0.80106
c_val_intra_op_beat_mess_exp_iso_percentile_10	-0.0422277	0.715374	0.0432248	0.468916	0.02841	0.4795	0.372727	0.0577208	0.127273	0.80106
c_val_intra_op_beat_mess_exp_iso_mean	-0.182209	0.112733	0.0533529	0.29169	0.0153797	0.4795	0.418182	0.363611	0.0818182	0.80106
c_val_intra_op_beat_mess_exp_iso_medi	-0.13415	0.244759	0.0416391	0.291758	0.0180812	0.4795	0.410606	0.253929	0.0893939	0.80106
intra_op_rocuronium_mg_amount_median	0.272514	0.0082246	0.49345	-0.00128495	0.00904755	0.0455003	0.483696	0.841733	0.0163043	0.80477
intra_op_rocuronium_mg_amount_mean	0.267957	0.00940946	0.426921	-0.00154148	0.00830829	0.0455003	0.490036	0.904653	0.00996377	0.80477
intra_op_rocuronium_mg_amount_sum	0.138462	0.185635	0.292747	0.000626292	0.0116931	0.0455003	0.505435	0.949901	0.00543478	0.80477
c_val_intra_op_beh_anae_op_dringl_percentile_10	-0.0834349	0.445014	0.344159	-0.0379326	0.245513	0.0832645	0.569568	0.297935	0.0695685	0.81306
c_val_intra_op_beh_anae_op_dringl_mean	-0.0834349	0.445014	0.344159	-0.0379326	0.245513	0.0832645	0.569568	0.297935	0.0695685	0.81306
c_val_intra_op_beh_anae_op_dringl_percentile_90	-0.0834349	0.445014	0.344159	-0.0379326	0.245513	0.0832645	0.569568	0.297935	0.0695685	0.81306
c_val_intra_op_beh_anae_op_dringl_medi	-0.0834349	0.445014	0.344159	-0.0379326	0.245513	0.0832645	0.569568	0.297935	0.0695685	0.81306
pre_op_procal_Âµg/l_mean	-0.00946711	0.902481	0.312363	0.00613497	0.0144573	0.0338949	0.358156	0.00473199	0.141844	0.81426
pre_op_procal_Âµg/l_medi	-7.33472e-06	0.999924	0.783754	-0.00130575	0.00928115	0.0338949	0.362449	0.00614719	0.137551	0.81426
pre_op_vasopressor	0.125511	0.150008	0.00172546	0.00232933	0.0184026	0.0613688	0.230337	9.96521e-07	0.269663	0.81469
pre_op_fibri_g/l_medi	0.06533	0.448168	0.892795	0.00288996	0.000242298	0.0832645	0.475892	0.66509	0.0241081	0.81506
pre_op_fibri_g/l_mean	0.0635574	0.460605	0.824967	0.00469746	0.000247204	0.0832645	0.475195	0.655976	0.0248049	0.81506
Tidal_combined_pre_op_tidal_combined_medi	0.0138238	0.858422	0.0652386	0.000156975	0.000172354	0.0613688	0.364904	0.0145286	0.135096	0.81726
Tidal_combined_pre_op_tidal_combined_mean	0.0374972	0.628374	0.0307513	0.000184794	0.000161369	0.0613688	0.320472	0.00116952	0.179528	0.81726
NRS_combined_pre_op_nrs_combined_medi	-0.120932	0.172201	0.0742671	-0.044286	0.00221732	0.0253473	0.601557	0.0554838	0.101557	0.81756
NRS_combined_pre_op_nrs_combined_mean	-0.0516825	0.560785	0.125333	-0.0410281	0.00206636	0.0253473	0.57526	0.199845	0.0752595	0.81756
c_val_pre_op_beat_mess_tidalvolumen_vt_percentile_90	0.0228217	0.768361	0.00050966	0.000257184	8.66454e-05	0.0613688	0.290214	0.000148045	0.209786	0.81863
c_val_pre_op_beat_mess_tidalvolumen_vt_mean	0.0374972	0.628374	0.0307513	0.000184794	0.000161369	0.0613688	0.320472	0.00116952	0.179528	0.81863
c_val_pre_op_beat_mess_tidalvolumen_vt_medi	0.0138238	0.858422	0.0652386	0.000156975	0.000172354	0.0613688	0.364904	0.0145286	0.135096	0.81863
c_val_pre_op_beat_mess_tidalvolumen_vt_percentile_10	0.0590362	0.445798	0.454258	6.70304e-05	0.000296818	0.0613688	0.421935	0.157515	0.0780652	0.81863
pre_op_antiinfektiv	0.053835	0.559231	0.000187501	0.00152712	0.000195545	0.0613688	0.298186	0.000381896	0.201814	0.81897
intra_op_sufentanil_Âµg_amount_mean	-0.0407054	0.78355	0.0653528	1.66255	0.111799	0.4795	0.298701	0.0313244	0.201299	0.82148
intra_op_sufentanil_Âµg_amount_sum	-0.0808534	0.584861	0.0170643	1.34579	0.0767151	0.4795	0.382035	0.208731	0.117965	0.82148
intra_op_sufentanil_Âµg_amount_median	0.0969952	0.511928	0.136488	1.3652	0.113002	0.4795	0.37987	0.197743	0.12013	0.82148
pre_op_anticholinerg	0.0508154	0.658613	0.00655226	0.0017171	3.5185e-65		0.332512	0.0127701	0.167488	0.82618
pre_op_ldh_u/l_mean	0.196212	0.00610739	0.482778	0.000125018	0.0226612	0.0190165	0.379095	0.0207675	0.120905	0.8275
pre_op_ldh_u/l_medi	0.201574	0.00482557	0.372824	0.000160957	0.0242614	0.0190165	0.377137	0.0187893	0.122863	0.8275
c_val_intra_op_vital_af_mean	-0.142165	0.160408	0.272428	0.0125738	0.814382	0.220671	0.376953	0.122693	0.123047	0.82784
c_val_intra_op_vital_af_medi	-0.117447	0.246966	0.44559	0.00821167	0.759353	0.220671	0.429297	0.372809	0.0707031	0.82784
c_val_intra_op_vital_af_percentile_10	-0.209116	0.0377756	0.974133	-0.000321035	0.608625	0.220671	0.480469	0.807036	0.0195312	0.82784
c_val_intra_op_vital_af_percentile_90	-0.0300809	0.767561	0.0299543	0.0181538	0.817869	0.220671	0.343359	0.048979	0.156641	0.82784
pre_op_propofol_mg_amount_mean	0.082906	0.361951	0.70468	-5.85089e-05	0.0271022	0.0613688	0.542683	0.472256	0.0426829	0.82808
pre_op_propofol_mg_amount_sum	-0.0351995	0.699115	0.00143131	1.20634e-05	0.010215	0.0613688	0.429699	0.23564	0.0703013	0.82808
pre_op_propofol_mg_amount_median	0.0472328	0.603916	0.833616	-3.00752e-05	0.0275617	0.0613688	0.551829	0.382309	0.0518293	0.82808
pre_op_nicht-opiat analg	0.060531	0.502492	0.20908	0.00115669	2.01694e-05	0.0613688	0.392427	0.0644781	0.107573	0.83054
pre_op_norepinephrin_mg_amount_sum	0.0780623	0.392742	0.000626352	0.00290935	0.0172482	0.0613688	0.245381	2.07183e-05	0.254619	0.83215
pre_op_norepinephrin_mg_amount_median	-0.0573168	0.530605	0.293831	0.135192	0.00778977	0.0613688	0.40983	0.132178	0.09017	0.83215
pre_op_norepinephrin_mg_amount_mean	-0.0033992	0.970358	0.0074072	0.233416	0.00620161	0.0613688	0.334442	0.00565913	0.165558	0.83215
PEEP_combined_pre_op_peep_combined_medi	0.0794454	0.333848	0.0391503	0.0238242	0.00111641	0.0613688	0.376972	0.0215087	0.123028	0.83233
PEEP_combined_pre_op_peep_combined_mean	0.0827497	0.314068	0.01825	0.0271062	0.00106604	0.0613688	0.377589	0.0244471	0.122411	0.83233
intra_op_ph_blood_phunit_medi	-0.141255	0.120676	0.864036	-0.108472	0.613289	0.479501	0.51419	0.847455	0.0141899	0.83257
intra_op_ph_blood_phunit_mean	-0.149326	0.100674	0.996406	0.00290764	0.632361	0.479501	0.51032	0.889507	0.0103199	0.83257
pre_op_norepinephrin_mg/kg/min_rate_mean	0.0451554	0.627294	0.0285071	856.593	0.0130049	0.0613688	0.342959	0.00980923	0.157041	0.84231
pre_op_norepinephrin_mg/kg/min_rate_median	-0.0589484	0.52603	0.0707251	1644.64	0.00759517	0.0613688	0.419897	0.187633	0.0801028	0.84231
intra_op_clonidin_Âµg_amount_sum	0.173283	0.205807	0.40962	-0.100232	0.0546306	0.220671	0.48254	0.891216	0.0174603	0.85001
intra_op_clonidin_Âµg_amount_median	0.155576	0.256709	0.678029	0.443924	0.096184	0.220671	0.403175	0.407806	0.0968254	0.85001
intra_op_clonidin_Âµg_amount_mean	0.169243	0.216738	0.999224	-0.000721004	0.0823623	0.220671	0.396825	0.381781	0.103175	0.85001
pre_op_mg_mmol/l_mean	0.110302	0.19129	0.502849	-0.211934	0.0457271	0.113846	0.526715	0.630589	0.0267145	0.85397
pre_op_mg_mmol/l_medi	0.0819769	0.332113	0.286331	-0.328	0.045556	0.113846	0.557948	0.295442	0.0579479	0.85397
intra_op_ephedrin_mg_amount_mean	-0.128761	0.201694	0.843874	-0.00179116	0.0126811		0.497159	0.977397	0.00284091	0.85584
intra_op_ephedrin_mg_amount_sum	-0.0582442	0.56488	0.944975	-0.000159691	0.150231		0.522727	0.799538	0.0227273	0.85584
intra_op_ephedrin_mg_amount_median	-0.127719	0.205397	0.437757	-0.00514611	0.200558		0.56392	0.436753	0.0639205	0.85584
pre_op_cl_mmol/l_medi	-0.00861883	0.911446	0.00297478	0.0167775	0.00300317	0.113846	0.381251	0.0280097	0.118749	0.86176
pre_op_cl_mmol/l_mean	-0.00425754	0.956188	0.00198724	0.017475	0.00297804	0.113846	0.373377	0.0192291	0.126623	0.86176
pre_op_git	0.0991697	0.300414	9.29569e-05	0.000838431	6.07429e-07	0.0613688	0.299829	0.000990056	0.200171	0.86481
c_val_intra_op_pat_anae_relaxometrie_mean	0.0115156	0.927458	0.46339	0.022786	0.0375924	0.113846	0.476708	0.792701	0.0232919	0.87057
c_val_intra_op_pat_anae_relaxometrie_percentile_10	0.00269807	0.982982	0.526987	0.0179193	0.0393355	0.113846	0.455745	0.601212	0.0442547	0.87057
c_val_intra_op_pat_anae_relaxometrie_medi	-0.0135354	0.914778	0.232589	0.0355025	0.0299305	0.113846	0.440217	0.443865	0.0597826	0.87057
c_val_intra_op_pat_anae_relaxometrie_percentile_90	0.0392544	0.756213	0.823815	0.00521491	0.0408947	0.113846	0.451863	0.516412	0.0481366	0.87057
intra_op_suxamethonium_mg_amount_sum	-0.00114991	0.995188	0.354652	-0.00398777	0.746052	0.317311	0.625	0.30336	0.125	0.87073
intra_op_suxamethonium_mg_amount_median	-0.154103	0.416181	0.531475	0.00202363	0.757846	0.317311	0.45	0.697366	0.05	0.87073
intra_op_suxamethonium_mg_amount_mean	-0.154103	0.416181	0.531475	0.00202363	0.757846	0.317311	0.45	0.697366	0.05	0.87073
c_systolic_pre_op_vital_ibp_percentile_90	0.216696	0.00959021	0.167553	0.00232741	0.00567766	0.0613688	0.393832	0.0475546	0.106168	0.87249
c_systolic_pre_op_vital_ibp_medi	0.123107	0.144404	0.777574	-0.00047937	0.00181642	0.0613688	0.500253	0.998116	0.000252781	0.87249
c_systolic_pre_op_vital_ibp_percentile_10	-0.00114619	0.989199	0.149838	-0.00222539	0.00128793	0.0613688	0.581901	0.126514	0.0819009	0.87249
c_systolic_pre_op_vital_ibp_mean	0.12503	0.138192	0.867268	-0.000296404	0.00194361	0.0613688	0.494692	0.922872	0.00530839	0.87249
c_diastolic_pre_op_vital_ibp_percentile_90	-0.143036	0.0894791	0.253051	0.0029441	0.00119057	0.0613688	0.487867	0.822478	0.0121335	0.8725
c_diastolic_pre_op_vital_ibp_percentile_10	-0.158091	0.0602371	0.270778	-0.00299607	0.00313461	0.0613688	0.617669	0.0280157	0.117669	0.8725
c_diastolic_pre_op_vital_ibp_medi	-0.152251	0.0704812	0.798667	-0.000723755	0.00226253	0.0613688	0.553842	0.315307	0.0538423	0.8725
c_diastolic_pre_op_vital_ibp_mean	-0.12735	0.13097	0.92039	0.000284234	0.00195923	0.0613688	0.536021	0.502457	0.0360212	0.8725
c_mean_pre_op_vital_ibp_medi	-0.0216831	0.797851	0.673403	-0.000962945	0.0018753	0.0613688	0.553337	0.319971	0.0533367	0.87286
c_mean_pre_op_vital_ibp_percentile_10	-0.086281	0.307266	0.126452	-0.00319794	0.00232182	0.0613688	0.639282	0.0093126	0.139282	0.87286
c_mean_pre_op_vital_ibp_mean	-0.0112246	0.894527	0.78081	-0.000648194	0.00188489	0.0613688	0.539687	0.459841	0.0396866	0.87286
c_mean_pre_op_vital_ibp_percentile_90	0.00728102	0.931468	0.352711	0.00208015	0.00204691	0.0613688	0.469666	0.572458	0.0303337	0.87286
pre_op_urea_acid_mg/dl_medi	0.209987	0.0249351	0.892766	0.00223173	0.0269941	0.220671	0.526648	0.712617	0.0266484	0.87406
pre_op_urea_acid_mg/dl_mean	0.20485	0.0287909	0.977235	0.000466301	0.0253773	0.220671	0.529396	0.684249	0.0293956	0.87406
c_val_pre_op_beat_mess_intrpeep_medi	-0.00552644	0.957382	0.00859097	0.0339703	0.00817614	0.113846	0.294083	0.00215814	0.205917	0.87528
c_val_pre_op_beat_mess_intrpeep_mean	-0.00399468	0.969188	0.00695196	0.0350113	0.00780773	0.113846	0.31213	0.00534349	0.18787	0.87528
c_val_pre_op_beat_mess_intrpeep_percentile_10	-0.0210631	0.838592	0.033098	0.0289056	0.00801487	0.113846	0.343195	0.0197829	0.156805	0.87528
c_val_pre_op_beat_mess_intrpeep_percentile_90	0.11474	0.265636	0.00209111	0.0341793	0.00972203	0.113846	0.294675	0.00227689	0.205325	0.87528
c_val_pre_op_fall_patient_ort_bett_medi	-0.0963857	0.332781	0.173335	-4.03504e-05	0.257626	0.317311	0.476541	0.764308	0.0234594	0.87537
c_val_pre_op_fall_patient_ort_bett_mean	-0.0963857	0.332781	0.173335	-4.03504e-05	0.257626	0.317311	0.476541	0.764308	0.0234594	0.87537
c_val_pre_op_fall_patient_ort_bett_percentile_90	-0.0963857	0.332781	0.173335	-4.03504e-05	0.257626	0.317311	0.476541	0.764308	0.0234594	0.87537
c_val_pre_op_fall_patient_ort_bett_percentile_10	-0.0963857	0.332781	0.173335	-4.03504e-05	0.257626	0.317311	0.476541	0.764308	0.0234594	0.87537
c_val_pre_op_beat_einstell_peep_percentile_10	-0.0109291	0.90026	0.245574	0.0212728	0.000962337	0.0613688	0.455056	0.407782	0.0449438	0.87616
c_val_pre_op_beat_einstell_peep_mean	0.0513377	0.555796	0.0166965	0.0381972	0.00138944	0.0613688	0.407156	0.0969455	0.0928445	0.87616
c_val_pre_op_beat_einstell_peep_percentile_90	0.0345979	0.691466	0.0041817	0.034215	0.00148133	0.0613688	0.381283	0.031338	0.118717	0.87616
c_val_pre_op_beat_einstell_peep_medi	0.0353037	0.685502	0.0500425	0.0312074	0.00146116	0.0613688	0.393702	0.0524699	0.106298	0.87616
pre_op_piritramid_mg_amount_median	0.103028	0.372575	0.307131	-0.0472433	0.111064	0.113846	0.553571	0.497063	0.0535714	0.88025
pre_op_piritramid_mg_amount_mean	0.0285695	0.805182	0.327495	0.0405	0.147337	0.113846	0.474138	0.764651	0.0258621	0.88025
pre_op_piritramid_mg_amount_sum	-0.047917	0.678998	0.985759	-3.7328e-05	0.133193	0.113846	0.448276	0.553452	0.0517241	0.88025
c_val_intra_op_beat_mess_exp_des_medi	-0.235656	0.123574	0.476012	-0.00688298	0.869933	0.317311	0.45122	0.893595	0.0487805	0.8809
c_val_intra_op_beat_mess_exp_des_percentile_90	-0.230294	0.132603	0.632642	-0.00413143	0.906881	0.317311	0.439024	0.859993	0.0609756	0.8809
c_val_intra_op_beat_mess_exp_des_percentile_10	-0.196916	0.200132	0.676416	-0.00615949	0.914775	0.317311	0.365854	0.651872	0.134146	0.8809
c_val_intra_op_beat_mess_exp_des_mean	-0.193639	0.207872	0.557655	-0.00628988	0.889772	0.317311	0.439024	0.862496	0.0609756	0.8809
Temp_combined_pre_op_temp_combined_medi	-0.0257345	0.769596	0.118959	0.111517	4.43164e-05	0.0613688	0.443053	0.309195	0.0569469	0.88318
Temp_combined_pre_op_temp_combined_mean	-0.0490462	0.57652	0.830844	-0.0122241	5.83401e-05	0.0613688	0.514908	0.791953	0.0149076	0.88318
intra_op_kardio	-0.00103327	0.990655	0.472361	-0.010328	0.395436	0.113846	0.520221	0.747895	0.0202206	0.88328
c_val_intra_op_patient_gewicht_mean	0.0206067	0.900908	0.049614	-0.0103197	0.474451	1	0.667241	0.120768	0.167241	0.88449
c_val_intra_op_patient_gewicht_percentile_90	0.0555109	0.737138	1.06134e-19	-0.010894	0.439748		0.684483	0.08668	0.184483	0.88449
c_val_intra_op_patient_gewicht_percentile_10	0.0167398	0.919435	0.000130228	-0.00940609	0.491614		0.660345	0.137039	0.160345	0.88449
c_val_intra_op_patient_gewicht_medi	0.0206067	0.900908	0.049614	-0.0103197	0.474451	1	0.667241	0.120768	0.167241	0.88449
c_val_intra_op_vital_t_k2_percentile_90	0.222655	0.0565529	0.372871	0.023808	0.0243245	0.4795	0.381076	0.253492	0.118924	0.88767
c_val_intra_op_vital_t_k2_medi	0.1575	0.180186	0.336842	0.0258762	0.0236165	0.4795	0.418403	0.434634	0.0815972	0.88767
c_val_intra_op_vital_t_k2_mean	0.167646	0.153373	0.309129	0.0272658	0.0249438	0.4795	0.40625	0.369342	0.09375	0.88767
c_val_intra_op_vital_t_k2_percentile_10	0.189494	0.105872	0.265101	0.0284851	0.0269344	0.4795	0.381944	0.256882	0.118056	0.88767
pre_op_fentanyl_mg_amount_mean	0.0735324	0.660852	0.0315396	0.0565143	0.16628		0.438462	0.545791	0.0615385	0.88782
pre_op_fentanyl_mg_amount_median	0.112297	0.502064	0.0111486	0.0566463	0.226965		0.421538	0.43476	0.0784615	0.88782
pre_op_fentanyl_mg_amount_sum	-0.0776967	0.642894	0.174037	0.0261182	0.225783	1	0.443077	0.576962	0.0569231	0.88782
c_val_pre_op_vital_t_k_mean	-0.0645195	0.476512	0.812272	-0.0137996	8.42906e-05	0.0613688	0.528464	0.626109	0.0284636	0.89319
c_val_pre_op_vital_t_k_medi	0.00505231	0.955588	0.185716	0.0956361	7.98748e-05	0.0613688	0.443587	0.331988	0.0564129	0.89319
c_val_pre_op_vital_t_k_percentile_10	-0.0739517	0.414346	0.551278	-0.0120498	7.92569e-05	0.0613688	0.576646	0.187701	0.0766461	0.89319
c_val_pre_op_vital_t_k_percentile_90	0.104373	0.248653	0.0110723	0.153303	0.000127171	0.0613688	0.350823	0.010226	0.149177	0.89319
intra_op_gerinnung	0.151001	0.305608	0.878562	0.00399629	0.411446	0.157299	0.470486	0.794499	0.0295139	0.89397
intra_op_la	0.11492	0.610576	0.000620028	0.0281203	0.85422		0.291667	0.176943	0.208333	0.89758
pre_op_gerinnung	0.125753	0.251472	0.000455642	0.0034176	3.23625e-07	0.113846	0.281764	0.000981403	0.218236	0.89787
pre_op_gluc_mg/dl_medi	0.39874	0.0031027	0.783906	0.000323382	0.17137		0.397163	0.423405	0.102837	0.89882
pre_op_gluc_mg/dl_mean	0.404243	0.00268184	0.364702	0.000324799	0.19515		0.397163	0.423414	0.102837	0.89882
c_val_pre_op_score_baby_gcs_wert_medi	-0.216325	0.0141848	4.39948e-07	-0.0617279	0.00059436	0.0455003	0.790116	7.09724e-08	0.290116	0.89884
c_val_pre_op_score_baby_gcs_wert_mean	-0.105519	0.235854	5.17241e-08	-0.0680329	0.000168106	0.0455003	0.786746	4.28016e-07	0.286746	0.89884
c_val_pre_op_score_baby_gcs_wert_percentile_10	-0.0692706	0.437186	2.70977e-06	-0.0387809	2.51512e-05	0.0455003	0.750481	9.28192e-06	0.250481	0.89884
c_val_pre_op_score_baby_gcs_wert_percentile_90	-0.0423619	0.634943	3.76445e-06	-0.0806721	0.000125709	0.0455003	0.74984	3.67954e-07	0.24984	0.89884
c_val_pre_op_score_rass_wert_medi	-0.235961	0.00781581	0.0667725	-0.0706893	0.000124846	0.0455003	0.617599	0.0196541	0.117599	0.8997
c_val_pre_op_score_rass_wert_percentile_90	0.00942007	0.916623	0.100232	0.0586183	1.56813e-05	0.0455003	0.42648	0.177617	0.0735197	0.8997
c_val_pre_op_score_rass_wert_percentile_10	-0.152892	0.0874191	0.000123519	-0.0955286	4.41215e-05	0.0455003	0.711513	0.000176595	0.211513	0.8997
c_val_pre_op_score_rass_wert_mean	-0.186634	0.0363929	0.029869	-0.0950917	9.57216e-05	0.0455003	0.649178	0.00897087	0.149178	0.8997
c_val_pre_op_beat_mess_exp_sevo_percentile_90	-0.0806767	0.602651	0.519867	0.0421854	1.17941e-05		0.506944	0.95972	0.00694444	0.90269
c_val_pre_op_beat_mess_exp_sevo_percentile_10	-0.0296384	0.84854	0.725221	0.0358549	0.000495725		0.494792	0.972756	0.00520833	0.90269
c_val_pre_op_beat_mess_exp_sevo_mean	-0.0675355	0.663141	0.620131	0.042715	0.000140598		0.501736	1	0.00173611	0.90269
c_val_pre_op_beat_mess_exp_sevo_medi	-0.0360125	0.816477	0.623705	0.0407124	4.09457e-24		0.493056	0.95914	0.00694444	0.90269
pre_op_antithrom_%_mean	-0.196655	0.0823784	0.912042	0.00030828	0.000192837	0.0832645	0.57087	0.33605	0.0708696	0.90284
pre_op_antithrom_%_medi	-0.178847	0.114788	0.803317	0.00069454	0.000165049	0.0832645	0.551739	0.483423	0.0517391	0.90284
pre_op_fluid_ml/h_rate_mean	0.821634	5.05296e-17	0.999972	1.16301e-13	3.31421e-12	0.0061699	0	0	0	0.90659
pre_op_fluid_ml/h_rate_median	0.768057	8.24635e-14	0.999953	2.16156e-13	3.31422e-12	0.0061699	0	0	0	0.90659
intra_op_mivacurium_mg_amount_mean	-0.270096	0.0762034	0.00706119	0.0210504	0.00335497		0.357724	0.423594	0.142276	0.90864
intra_op_mivacurium_mg_amount_sum	-0.270096	0.0762034	0.00706119	0.0210504	0.00335497		0.357724	0.423594	0.142276	0.90864
intra_op_mivacurium_mg_amount_median	-0.270096	0.0762034	0.00706119	0.0210504	0.00335497		0.357724	0.423594	0.142276	0.90864
c_val_pre_op_beat_einstell_psupp_percentile_90	0.051277	0.596442	0.068794	0.015643	0.000454868	0.0613688	0.391963	0.0780297	0.108037	0.90873
c_val_pre_op_beat_einstell_psupp_medi	-0.00125398	0.989675	0.579426	0.00572032	0.00025885	0.0613688	0.448177	0.397782	0.0518226	0.90873
c_val_pre_op_beat_einstell_psupp_mean	0.00501995	0.958683	0.483408	0.0073295	0.000277459	0.0613688	0.443566	0.359526	0.0564339	0.90873
c_val_pre_op_beat_einstell_psupp_percentile_10	-0.0256314	0.79135	0.746659	-0.00324008	0.000192177	0.0613688	0.501976	0.977066	0.00197628	0.90873
pre_op_remifentanil_Âµg_amount_sum	-0.181797	0.0497978	0.211923	0.0108567	4.3438e-08		0.385522	0.124214	0.114478	0.90923
pre_op_remifentanil_Âµg_amount_mean	-0.149682	0.107231	0.205015	0.0449258	0.0472206	1	0.407407	0.21398	0.0925926	0.90923
pre_op_remifentanil_Âµg_amount_median	-0.183294	0.047914	0.217506	0.0427176	0.0456451	1	0.461279	0.604822	0.0387205	0.90923
c_val_pre_op_co_score_cam_icu_wert_medi	-0.0777912	0.404467	1.1429e-05	-0.356625	0.000107834	0.0613688	0.712762	1.76997e-05	0.212762	0.9094
c_val_pre_op_co_score_cam_icu_wert_mean	-0.191112	0.0390116	2.06517e-08	-0.531996	0.000242176	0.0613688	0.794286	4.95458e-07	0.294286	0.9094
c_val_pre_op_co_score_cam_icu_wert_percentile_10	-0.256566	0.00523366	3.30991e-06	-0.376809	0.000516654	0.0613688	0.745333	5.32648e-06	0.245333	0.9094
c_val_pre_op_co_score_cam_icu_wert_percentile_90	0.0190749	0.838252	0.000262354	-0.349852	1.94308e-05	0.0613688	0.654667	0.000443045	0.154667	0.9094
intra_op_cefazolin_g_amount_sum	-0.148486	0.00917327	0.778782	-5.24293e-06	0.0789823	0.317312	0.538751	0.295467	0.0387507	0.91068
intra_op_cefazolin_g_amount_median	-0.105606	0.0646041	0.653794	3.76532e-05	0.0644507	0.317312	0.510796	0.433583	0.0107962	0.91068
intra_op_cefazolin_g_amount_mean	-0.105606	0.0646041	0.653794	3.76532e-05	0.0644507	0.317312	0.510796	0.433583	0.0107962	0.91068
c_val_pre_op_beat_einstell_tinsp_medi	0.0126513	0.899572	0.0316312	-0.257273	0.00329791	0.113846	0.633173	0.031146	0.133173	0.91081
c_val_pre_op_beat_einstell_tinsp_mean	-0.000295906	0.997645	0.0139209	-0.3056	0.00342177	0.113846	0.66899	0.0068844	0.16899	0.91081
c_val_pre_op_beat_einstell_tinsp_percentile_10	0.0510338	0.610475	0.0174175	-0.268849	0.00327551	0.113846	0.647115	0.0177303	0.147115	0.91081
c_val_pre_op_beat_einstell_tinsp_percentile_90	-0.144361	0.147728	0.0177208	-0.286509	0.00599475	0.113846	0.663221	0.00807486	0.163221	0.91081
pre_op_sufentanil_Âµg_amount_sum	0.166673	0.285414	0.00996887	0.0336934	0.023753	0.317311	0.201058	0.00198089	0.298942	0.91175
pre_op_sufentanil_Âµg_amount_mean	0.198624	0.201655	8.96453e-05	4.42051	0.0300986	0.317311	0.167989	0.000588395	0.332011	0.91175
pre_op_sufentanil_Âµg_amount_median	0.138893	0.3744	0.000681246	5.98135	0.0174427	0.317311	0.19709	0.00172171	0.30291	0.91175
pre_op_tropo_ng/l_medi	0.336223	0.000224211	0.0545727	0.000374022	0.358663	0.0832645	0.327899	0.0214849	0.172101	0.91291
pre_op_tropo_ng/l_mean	0.335053	0.000236544	0.0518774	0.00037656	0.356945	0.0832645	0.332126	0.0249085	0.167874	0.91291
pre_op_kardio	0.0626889	0.571052	0.584155	-0.000341	8.11783e-05	0.317311	0.408913	0.173684	0.0910865	0.91377
c_val_pre_op_beat_einstell_pinsp_medi	0.0329474	0.757868	0.0375728	0.0258042	0.00772506	0.113846	0.383312	0.087115	0.116688	0.91473
c_val_pre_op_beat_einstell_pinsp_mean	0.0224407	0.833713	0.015102	0.0298631	0.00691729	0.113846	0.371578	0.0606804	0.128422	0.91473
c_val_pre_op_beat_einstell_pinsp_percentile_10	0.0299934	0.778996	0.184748	0.0182458	0.00979168	0.113846	0.451108	0.475504	0.0488918	0.91473
c_val_pre_op_beat_einstell_pinsp_percentile_90	0.00334446	0.975042	0.00335742	0.0267903	0.00653421	0.113846	0.355606	0.0344872	0.144394	0.91473
pre_op_remifentanil_Âµg/kg/min_rate_median	-0.0181341	0.847462	0.00685273	-0.191527	0.0441618		0.556415	0.450111	0.0564147	0.91589
pre_op_remifentanil_Âµg/kg/min_rate_mean	-0.0255278	0.786538	0.184057	-0.246536	0.0478037		0.562428	0.403127	0.0624284	0.91589
pre_op_propofol_mg/kg/h_rate_median	-0.0620475	0.546005	0.107236	-0.0398952	0.06663	0.0613688	0.599692	0.145615	0.0996923	0.91612
pre_op_propofol_mg/kg/h_rate_mean	-0.0435511	0.67188	0.0639091	-0.0470888	0.0705121	0.0613688	0.608923	0.11178	0.108923	0.91612
intra_op_parecoxib_mg_amount_mean	0.164606	0.330276	0.0899494	0.00475539	0.960376		0.454545	0.569801	0.0454545	0.91633
intra_op_parecoxib_mg_amount_median	0.164606	0.330276	0.0899494	0.00475539	0.960376		0.454545	0.569801	0.0454545	0.91633
intra_op_parecoxib_mg_amount_sum	0.319502	0.0539033	0.65128	0.00434594	0.988624	1	0.469697	0.662283	0.030303	0.91633
c_val_pre_op_score_frailty_met_mean	-0.202964	0.0550366	0.407476	-0.0196325	0.406302	0.317311	0.580822	0.320351	0.0808219	0.91645
c_val_pre_op_score_frailty_met_percentile_10	-0.19932	0.0596417	0.437434	-0.0180908	0.392869	0.317311	0.580822	0.320353	0.0808219	0.91645
c_val_pre_op_score_frailty_met_percentile_90	-0.210939	0.045968	0.380647	-0.0210174	0.41948	0.317311	0.581735	0.314885	0.0817352	0.91645
c_val_pre_op_score_frailty_met_medi	-0.202964	0.0550366	0.407476	-0.0196325	0.406302	0.317311	0.580822	0.320351	0.0808219	0.91645
intra_op_blutprodukt	-0.0328405	0.840566	0.102239	0.02132	0.365282	0.220671	0.405556	0.375749	0.0944444	0.91839
c_val_intra_op_fall_anae_verl_ausfuhr_blutverlust_mean	0.0324545	0.783698	0.822182	-3.83825e-05	0.181364		0.538281	0.702827	0.0382813	0.91869
c_val_intra_op_fall_anae_verl_ausfuhr_blutverlust_medi	0.0223693	0.849955	0.785447	-4.75399e-05	0.555895		0.549219	0.621732	0.0492187	0.91869
c_val_intra_op_fall_anae_verl_ausfuhr_blutverlust_percentile_10	-0.00476155	0.967883	0.852773	3.28066e-05	0.365123		0.499219	1	0.00078125	0.91869
c_val_intra_op_fall_anae_verl_ausfuhr_blutverlust_percentile_90	0.072778	0.53775	0.664961	-6.00009e-05	0.582571		0.527344	0.787306	0.0273438	0.91869
pre_op_metamizol_mg_amount_mean	0.0697637	0.49713	0.835686	6.05113e-05	0.000430888	0.0613688	0.484421	0.74816	0.0155791	0.91873
pre_op_metamizol_mg_amount_sum	0.292438	0.00365305	0.640852	8.93355e-07	0.000434899	0.0613688	0.298648	0.00244835	0.201352	0.91873
pre_op_metamizol_mg_amount_median	0.170859	0.0942728	0.866881	4.80137e-05	0.000445047	0.0613688	0.473545	0.471673	0.026455	0.91873
pre_op_protein_blood_g/l_medi	0.0932828	0.407498	0.0065865	-0.0127991	0.0105802	0.0832645	0.655203	0.0382574	0.155203	0.91894
pre_op_protein_blood_g/l_mean	0.0990659	0.378912	0.00505162	-0.0132321	0.0103619	0.0832645	0.662257	0.0303206	0.162257	0.91894
intra_op_metronidazol_mg_amount_median	0.0894613	8.52149e-11	0.0721718	-0.000174015	1.23387e-52	2.91594e-46	0	0	0	0.92002
intra_op_metronidazol_mg_amount_mean	0.0894613	8.52149e-11	0.0721718	-0.000174015	1.23387e-52	2.91594e-46	0	0	0	0.92002
intra_op_metronidazol_mg_amount_sum	0.25187	0.365156	0.948094	-2.87496e-05	0.0996435		0.465909	0.850857	0.0340909	0.92002
pre_op_kalium	0.227896	0.0348285	0.10069	0.00198847	0.00102591	0.0613688	0.278966	0.00104378	0.221034	0.92019
pre_op_pantoprazol_mg_amount_mean	-0.21374	0.0602449	0.864826	0.00125164	0.00866367	0.0613688	0.534188	0.435692	0.034188	0.92049
pre_op_pantoprazol_mg_amount_median	-0.0439375	0.702487	0.840126	0.00132178	0.00847325	0.0613688	0.490598	0.808553	0.00940171	0.92049
pre_op_pantoprazol_mg_amount_sum	0.0639829	0.577849	0.0636264	0.000194063	0.00446883	0.0613688	0.337607	0.0222356	0.162393	0.92049
pre_op_kalium_mmol_amount_mean	-0.311976	0.00345383	0.366099	-0.00552303	0.0010859	0.0613688	0.575517	0.265595	0.0755172	0.92105
pre_op_kalium_mmol_amount_median	-0.301433	0.00479651	0.207254	-0.00625504	0.00132017	0.0613688	0.593793	0.163732	0.0937931	0.92105
pre_op_kalium_mmol_amount_sum	0.199418	0.0656504	0.190265	7.51534e-05	0.000913269	0.0613688	0.291034	0.00204403	0.208966	0.92105
c_val_pre_op_praemedikation_met_percentile_90	-0.693767	2.1908e-09	0.146164	0.0675318	0.413287	1	0.434949	0.553049	0.065051	0.92367
c_val_pre_op_praemedikation_met_medi	-0.694584	2.06062e-09	0.239808	0.0547401	0.394542		0.441327	0.59333	0.0586735	0.92367
c_val_pre_op_praemedikation_met_mean	-0.694584	2.06062e-09	0.239808	0.0547401	0.394542		0.441327	0.59333	0.0586735	0.92367
c_val_pre_op_praemedikation_met_percentile_10	-0.69504	1.9911e-09	5.27127e-05	0.0412809	0.433505		0.447704	0.635102	0.0522959	0.92367
c_val_intra_op_beat_mess_amvspont_mean	0.225017	0.23189	0.669848	-0.0577277	0.194275	0.317311	0.46087	0.808935	0.0391304	0.92381
c_val_intra_op_beat_mess_amvspont_medi	0.498176	0.0050841	0.0285953	0.671731	0.400377	0.317311	0.321739	0.0254988	0.178261	0.92381
c_val_intra_op_beat_mess_amvspont_percentile_90	0.288227	0.122444	0.581063	-0.018644	0.185094	0.317311	0.495652	1	0.00434783	0.92381
c_val_intra_op_beat_mess_amvspont_percentile_10	0.163571	0.387761	0.00575851	4.02167	0.376514	0.317311	0.3	0.00251392	0.2	0.92381
pre_op_nt_pro_ng/l_medi	0.213729	0.0419282	0.138232	1.46537e-05	0.415551	0.0338948	0.427652	0.320101	0.0723485	0.92488
pre_op_nt_pro_ng/l_mean	0.218132	0.0377861	0.0680846	1.82651e-05	0.481722	0.0338948	0.418561	0.262785	0.0814394	0.92488
c_val_pre_op_beat_einstell_frequenz_af_medi	0.135671	0.194742	0.00810139	0.0500349	0.00012165	0.0613688	0.366569	0.0364223	0.133431	0.92489
c_val_pre_op_beat_einstell_frequenz_af_mean	0.0388501	0.711584	0.00451939	0.0570201	7.66553e-05	0.0613688	0.377126	0.0594592	0.122874	0.92489
c_val_pre_op_beat_einstell_frequenz_af_percentile_10	-0.00875068	0.933654	0.166323	0.0275504	0.000177462	0.0613688	0.457771	0.507184	0.0422287	0.92489
c_val_pre_op_beat_einstell_frequenz_af_percentile_90	0.0637663	0.543691	0.00375859	0.0428465	0.000146265	0.0613688	0.373021	0.0495714	0.126979	0.92489
c_val_pre_op_beat_mess_amvspont_medi	0.369069	0.000232833	0.52427	0.00125682	0.000349965	0.0613688	0.353161	0.0135856	0.146839	0.92636
c_val_pre_op_beat_mess_amvspont_mean	0.293135	0.00394006	0.434682	0.00192907	0.000362917	0.0613688	0.346552	0.0180566	0.153448	0.92636
c_val_pre_op_beat_mess_amvspont_percentile_10	0.117242	0.257839	0.537918	0.00702993	0.000326103	0.0613688	0.454023	0.240748	0.045977	0.92636
c_val_pre_op_beat_mess_amvspont_percentile_90	0.304268	0.00271938	0.535697	0.00080012	0.000282652	0.0613688	0.36408	0.033644	0.13592	0.92636
c_val_pre_op_co_score_tiss10_wert_mean_x	0.27017	0.00655819	0.0901389	0.0157361	0.000112545	0.0613688	0.341725	0.011077	0.158275	0.92736
c_val_pre_op_co_score_tiss10_wert_percentile_90_x	0.244917	0.0140529	0.0171096	0.0160146	8.6829e-05	0.0613688	0.336241	0.00841147	0.163759	0.92736
c_val_pre_op_co_score_tiss10_wert_medi_x	0.297608	0.00263745	0.271714	0.0100093	9.06185e-05	0.0613688	0.35344	0.0169592	0.14656	0.92736
c_val_pre_op_co_score_tiss10_wert_percentile_10_x	0.217751	0.0295317	0.385354	0.00911464	5.31342e-05	0.0613688	0.392323	0.0764675	0.107677	0.92736
c_val_pre_op_co_score_tiss10_wert_medi_y	0.297608	0.00263745	0.271714	0.0100093	9.06185e-05	0.0613688	0.35344	0.0169592	0.14656	0.92736
c_val_pre_op_co_score_tiss10_wert_mean_y	0.27017	0.00655819	0.0901389	0.0157361	0.000112545	0.0613688	0.341725	0.011077	0.158275	0.92736
c_val_pre_op_co_score_tiss10_wert_percentile_90_y	0.244917	0.0140529	0.0171096	0.0160146	8.6829e-05	0.0613688	0.336241	0.00841147	0.163759	0.92736
c_val_pre_op_co_score_tiss10_wert_percentile_10_y	0.217751	0.0295317	0.385354	0.00911464	5.31342e-05	0.0613688	0.392323	0.0764675	0.107677	0.92736
pre_op_relaxierung	-0.378866	0.0133517	0.410394	0.0412765	3.7235e-16		0.527644	0.733448	0.0276442	0.9286
c_val_pre_op_score_sofa_wert_medi	0.252542	0.0197121	0.158649	0.0223613	0.000488676	0.0613688	0.346128	0.0205569	0.153872	0.92879
c_val_pre_op_score_sofa_wert_mean	0.270656	0.0122337	0.0512764	0.0319472	0.00095976	0.0613688	0.307744	0.00392638	0.192256	0.92879
c_val_pre_op_score_sofa_wert_percentile_90	0.245931	0.0232824	0.00764481	0.0343609	0.00129822	0.0613688	0.286195	0.00133266	0.213805	0.92879
c_val_pre_op_score_sofa_wert_percentile_10	0.221771	0.041367	0.220352	0.0236293	0.000442954	0.0613688	0.341414	0.0168288	0.158586	0.92879
praemedikation_anordn_button_midazolam	0.186239	0.291611	0.295252	0.106225	0.33186		0.433333	0.472714	0.0666667	0.9289
c_val_intra_op_beat_mess_afspont_percentile_90	-0.00537793	0.978332	0.50046	-0.0106832	0.443155	0.317311	0.659091	0.318447	0.159091	0.9296
c_val_intra_op_beat_mess_afspont_mean	0.0660873	0.738287	0.36035	-0.0572806	0.469814	0.317311	0.647727	0.369738	0.147727	0.9296
c_val_intra_op_beat_mess_afspont_medi	0.494187	0.00751821	0.471983	-0.0911983	0.281346	0.317311	0.522727	0.749119	0.0227273	0.9296
c_val_intra_op_beat_mess_afspont_percentile_10	0.00189465	0.896506	0.000313139	0.0107307	3.04327e-84	1.1556e-46	0	0	0	0.9296
intra_op_ropivacain_mg_amount_median	0.169315	0.598849	0.85092	0.000463529	0.835944		0.375	0.549409	0.125	0.92964
intra_op_ropivacain_mg_amount_mean	0.165787	0.606595	0.863943	0.000491464	0.914569	1	0.34375	0.441485	0.15625	0.92964
intra_op_ropivacain_mg_amount_sum	0.176369	0.583471	0.70913	0.00041967	0.600487		0.34375	0.441485	0.15625	0.92964
intra_op_atropin_mg_amount_sum	0.217523	0.100953	0.256907	0.182246	0.0835815	0.317311	0.387707	0.225265	0.112293	0.93133
intra_op_atropin_mg_amount_median	0.0266537	0.842572	0.24033	-0.510574	0.151048	0.317311	0.593381	0.277969	0.0933806	0.93133
intra_op_atropin_mg_amount_mean	0.0300994	0.822531	0.315055	-0.453995	0.153901	0.317311	0.585106	0.325877	0.0851064	0.93133
pre_op_kalium_mmol/h_rate_mean	-0.138475	0.271304	0.999058	1.64256e-05	0.0133761	0.0613688	0.514934	0.85159	0.0149343	0.9336
pre_op_kalium_mmol/h_rate_median	-0.179038	0.153579	0.70964	-0.00521766	0.0131336	0.0613688	0.528674	0.713956	0.0286738	0.9336
c_val_pre_op_patient_oxygernierungsindex_percentile_10_y	-0.10235	0.321056	0.799942	0.000131604	0.000976181	0.0613688	0.445217	0.398709	0.0547831	0.93385
c_val_pre_op_patient_oxygernierungsindex_percentile_90_y	-0.044887	0.6641	0.0399796	0.000680977	0.000396616	0.0613688	0.350389	0.0207664	0.149611	0.93385
c_val_pre_op_patient_oxygernierungsindex_medi_y	0.0621863	0.547241	0.162318	0.00057786	0.000923106	0.0613688	0.365684	0.0379475	0.134316	0.93385
c_val_pre_op_patient_oxygernierungsindex_medi_x	0.0621863	0.547241	0.162318	0.00057786	0.000923106	0.0613688	0.365684	0.0379475	0.134316	0.93385
c_val_pre_op_patient_oxygernierungsindex_mean_y	-0.00326145	0.974841	0.144197	0.000631503	0.000713585	0.0613688	0.363459	0.0348751	0.136541	0.93385
c_val_pre_op_patient_oxygernierungsindex_percentile_90_x	-0.044887	0.6641	0.0399796	0.000680977	0.000396616	0.0613688	0.350389	0.0207664	0.149611	0.93385
c_val_pre_op_patient_oxygernierungsindex_percentile_10_x	-0.10235	0.321056	0.799942	0.000131604	0.000976181	0.0613688	0.445217	0.398709	0.0547831	0.93385
c_val_pre_op_patient_oxygernierungsindex_mean_x	-0.00326145	0.974841	0.144197	0.000631503	0.000713585	0.0613688	0.363459	0.0348751	0.136541	0.93385
intra_op_norepinephrin_Âµg_amount_median	0.163025	0.364681	0.451782	14.1879	0.343716	0.4795	0.396552	0.547553	0.103448	0.93449
intra_op_norepinephrin_Âµg_amount_sum	-0.169269	0.346346	0.575386	-1.26736	0.36767	0.4795	0.442529	0.762577	0.0574713	0.93449
intra_op_norepinephrin_Âµg_amount_mean	0.152366	0.397281	0.4881	13.0839	0.352443	0.4795	0.396552	0.559384	0.103448	0.93449
c_val_pre_op_co_score_saps2_wert_percentile_90_y	0.446983	2.02292e-05	0.646407	0.00187285	0.000325555	0.0613688	0.332986	0.0131019	0.167014	0.93462
c_val_pre_op_co_score_saps2_wert_percentile_10_y	0.566264	1.97721e-08	0.297759	0.00666443	0.00603444	0.0613688	0.288889	0.0017042	0.211111	0.93462
pre_op_blutprodukt	-0.247908	0.133434	0.463935	-0.00246832	1.68501e-07		0.351541	0.118221	0.148459	0.93462
c_val_pre_op_co_score_saps2_wert_percentile_90_x	0.446983	2.02292e-05	0.646407	0.00187285	0.000325555	0.0613688	0.332986	0.0131019	0.167014	0.93462
c_val_pre_op_co_score_saps2_wert_medi_x	0.481233	3.58939e-06	0.402785	0.00460053	0.00193276	0.0613688	0.307292	0.00418103	0.192708	0.93462
c_val_pre_op_co_score_saps2_wert_mean_x	0.513066	6.0329e-07	0.441095	0.00422737	0.00183173	0.0613688	0.300347	0.00301003	0.199653	0.93462
c_val_pre_op_co_score_saps2_wert_percentile_10_x	0.566264	1.97721e-08	0.297759	0.00666443	0.00603444	0.0613688	0.288889	0.0017042	0.211111	0.93462
c_val_pre_op_co_score_saps2_wert_mean_y	0.513066	6.0329e-07	0.441095	0.00422737	0.00183173	0.0613688	0.300347	0.00301003	0.199653	0.93462
c_val_pre_op_co_score_saps2_wert_medi_y	0.481233	3.58939e-06	0.402785	0.00460053	0.00193276	0.0613688	0.307292	0.00418103	0.192708	0.93462
pre_op_heparin_E_amount_median	-0.0565069	0.696707	0.236166	-4.80044e-05	0.0832047	0.0613688	0.619518	0.18523	0.119518	0.93594
pre_op_heparin_E_amount_sum	0.0685796	0.636054	0.281859	4.38875e-07	0.124178	0.0613688	0.247807	0.00509891	0.252193	0.93594
pre_op_heparin_E_amount_mean	0.0523502	0.718057	0.223513	-4.95496e-05	0.063011	0.0613688	0.640351	0.120156	0.140351	0.93594
pre_op_heparin_E/h_rate_median	-0.305835	0.0325919	0.109731	0.000282992	0.0405696	0.0613688	0.409722	0.31126	0.0902778	0.93689
pre_op_heparin_E/h_rate_mean	-0.19741	0.173951	0.106011	0.000308659	0.0408733	0.0613688	0.408565	0.320881	0.0914352	0.93689
c_val_intra_op_patient_groesse_percentile_10	0.472476	0.0880068	0.605149	-0.0118452	0.968993	0.4795	0.633333	0.546293	0.133333	0.93882
c_val_intra_op_patient_groesse_percentile_90	0.472476	0.0880068	0.605149	-0.0118452	0.968993	0.4795	0.633333	0.546293	0.133333	0.93882
c_val_intra_op_patient_groesse_medi	0.472476	0.0880068	0.605149	-0.0118452	0.968993	0.4795	0.633333	0.546293	0.133333	0.93882
c_val_intra_op_patient_groesse_mean	0.472476	0.0880068	0.605149	-0.0118452	0.968993	0.4795	0.633333	0.546293	0.133333	0.93882
c_val_pre_op_beat_mess_exp_iso_percentile_90	-0.00530705	0.977396	0.534391	0.0564091	0.103509		0.465385	0.824704	0.0346154	0.93938
c_val_pre_op_beat_mess_exp_iso_mean	0.0324458	0.862437	0.447168	0.138403	2.5405e-84		0.411538	0.542702	0.0884615	0.93938
c_val_pre_op_beat_mess_exp_iso_medi	0.0466231	0.803319	0.44535	0.12302	0.0214849		0.411538	0.535089	0.0884615	0.93938
c_val_pre_op_beat_mess_exp_iso_percentile_10	0.113194	0.544319	0.251421	0.205779	0.19021		0.369231	0.346154	0.130769	0.93938
pre_op_lymp_abs_%_medi	-0.116805	0.284156	0.490149	0.00235238	0.0203616	0.0613688	0.477966	0.773691	0.0220339	0.93981
pre_op_lymp_abs_%_mean	-0.125614	0.249148	0.343192	0.00324083	0.0168988	0.0613688	0.441525	0.439894	0.0584746	0.93981
c_val_pre_op_co_bilanz_einfuhr_oral_medi	-0.0771402	0.445558	0.0333418	-0.00114237	0.000358589	0.0613688	0.615036	0.0625359	0.115036	0.9402
c_val_pre_op_co_bilanz_einfuhr_oral_mean	-0.121714	0.22769	0.0383389	-0.00108735	0.0014546	0.0613688	0.650664	0.0279844	0.150664	0.9402
c_val_pre_op_co_bilanz_einfuhr_oral_percentile_10	-0.159303	0.113391	0.0140401	-0.00149712	0.000731087	0.0613688	0.67029	0.0118006	0.17029	0.9402
c_val_pre_op_co_bilanz_einfuhr_oral_percentile_90	-0.136108	0.176933	0.227281	-0.000361169	0.00183151	0.0613688	0.625	0.0638922	0.125	0.9402
pre_op_clonidin_Âµg_amount_mean	0.134981	0.299652	0.178223	0.432271	0.0144054	0.317311	0.315132	0.0224975	0.184868	0.94065
pre_op_clonidin_Âµg_amount_sum	0.0264218	0.839817	0.0081344	0.0264904	0.00491527	0.317311	0.278947	0.0064797	0.221053	0.94065
pre_op_clonidin_Âµg_amount_median	0.124558	0.338853	0.465133	0.269952	0.0158906	0.317311	0.353289	0.0687569	0.146711	0.94065
c_val_intra_op_vital_zvd_percentile_10	-0.0710062	0.79385	0.708155	0.0103725	0.88964	0.4795	0.472222	0.905766	0.0277778	0.94066
c_val_intra_op_vital_zvd_medi	-0.208305	0.438822	0.969051	-0.00125435	0.925258	0.4795	0.481481	0.952758	0.0185185	0.94066
c_val_intra_op_vital_zvd_percentile_90	-0.0214022	0.937293	0.497272	0.0150871	0.950575	0.4795	0.407407	0.595225	0.0925926	0.94066
c_val_intra_op_vital_zvd_mean	-0.168018	0.533941	0.66446	0.0127968	0.891822	0.4795	0.388889	0.528671	0.111111	0.94066
pre_op_ondansetron_mg_amount_sum	-0.212437	0.171419	0.49714	0.0061379	0.0817079	0.113846	0.385417	0.357133	0.114583	0.94135
pre_op_ondansetron_mg_amount_median	-0.12288	0.432443	0.401243	-0.0476224	0.106015	0.113846	0.5625	0.387343	0.0625	0.94135
pre_op_ondansetron_mg_amount_mean	-0.12288	0.432443	0.401243	-0.0476224	0.106015	0.113846	0.5625	0.387343	0.0625	0.94135
c_val_pre_op_beat_mess_compliance_mean	0.213626	0.101232	0.855581	-0.000433044	0.37216	0.113846	0.489547	0.91537	0.010453	0.94192
c_val_pre_op_beat_mess_compliance_medi	0.17731	0.175319	0.862116	-0.00043937	0.372988	0.113846	0.508711	0.930713	0.0087108	0.94192
c_val_pre_op_beat_mess_compliance_percentile_90	0.252456	0.0516512	0.707337	0.00057442	0.405299	0.113846	0.439024	0.505018	0.0609756	0.94192
c_val_pre_op_beat_mess_compliance_percentile_10	0.00176725	0.989308	0.285672	-0.00358304	0.297506	0.113846	0.590592	0.3197	0.0905923	0.94192
intra_op_paracetamol_g_amount_sum	0.20372	0.160319	0.0170927	0.000161213	0.0900701	0.0832645	0.448214	0.385898	0.0517857	0.94248
intra_op_paracetamol_g_amount_mean	-0.189032	0.193317	0.0362731	-0.00371681	0.107615	0.0832645	0.5625	0.0421649	0.0625	0.94248
intra_op_paracetamol_g_amount_median	-0.189032	0.193317	0.0362731	-0.00371681	0.107615	0.0832645	0.5625	0.0421649	0.0625	0.94248
intra_op_ek_ml_amount_median	0.034652	0.0324713	0.615766	-0.000233526	2.4596e-21	3.5093e-54	0	0	0	0.94252
intra_op_ek_ml_amount_mean	0.0292473	0.0710979	0.624119	-0.000227201	2.48688e-21	3.46877e-54	0	0	0	0.94252
intra_op_ek_ml_amount_sum	-0.0612091	0.781444	0.0153404	0.000594494	0.692128	0.4795	0.222222	0.0802672	0.277778	0.94252
pre_op_metamizol_g_amount_mean	0.236429	0.28945	0.19398	-0.000272041	0.0826036		0.705357	0.116909	0.205357	0.94394
pre_op_metamizol_g_amount_sum	0.169189	0.451633	0.983856	8.06173e-07	0.00357188		0.620536	0.365982	0.120536	0.94394
pre_op_metamizol_g_amount_median	0.0939949	0.677363	0.295976	-0.00024541	0.0482777		0.674107	0.185507	0.174107	0.94394
pre_op_bga	-0.210558	0.150861	0.218435	-0.00164635	0.0743154	0.113846	0.479437	0.82656	0.0205628	0.94445
pre_op_ek_ml_amount_sum	-0.14701	0.422029	0.523528	3.41677e-05	0.167604		0.334008	0.115489	0.165992	0.94454
pre_op_ek_ml_amount_median	0.0893649	1.29878e-06	0.831347	0.00015899	1.49803e-17	6.56418e-52	0	0	0	0.94454
pre_op_ek_ml_amount_mean	0.0893889	1.2903e-06	0.788198	0.000192044	2.02135e-17	6.67999e-52	0	0	0	0.94454
pre_op_vitaminfe	-0.109354	0.40556	0.0113817	0.00433236	0.000177654	0.0613688	0.455882	0.602453	0.0441176	0.94622
pre_op_diuretika	-0.0515955	0.716412	0.554477	0.00160786	0.00237849	0.0613688	0.390873	0.213309	0.109127	0.94645
pre_op_fluidfood_ml_amount_sum	-0.0697601	0.626663	0.0228284	8.36048e-06	6.3488e-05	0.113846	0.424762	0.389758	0.0752381	0.94762
pre_op_fluidfood_ml_amount_mean	-0.102654	0.473487	0.0493228	-0.00101834	0.000677376	0.113846	0.655238	0.0740199	0.155238	0.94762
pre_op_fluidfood_ml_amount_median	-0.0247254	0.863262	0.966223	2.00912e-05	0.000423747	0.113846	0.526667	0.765523	0.0266667	0.94762
c_val_pre_op_fall_drainagen_verlauf_menge_mean	-0.125683	0.439667	0.0120612	0.000967663	5.91756e-06	0.113846	0.329932	0.0955638	0.170068	0.94808
c_val_pre_op_fall_drainagen_verlauf_menge_percentile_10	0.108864	0.503703	0.000408263	0.00470508	6.80093e-06	0.113846	0.277211	0.0213226	0.222789	0.94808
c_val_pre_op_fall_drainagen_verlauf_menge_percentile_90	-0.139197	0.391653	0.0371675	0.000499185	4.38168e-06	0.113846	0.362245	0.177566	0.137755	0.94808
c_val_pre_op_fall_drainagen_verlauf_menge_medi	-0.154057	0.342554	0.014	0.000816475	1.26484e-05	0.113846	0.343537	0.12373	0.156463	0.94808
praemedikation_hf_median	0.10105	0.569601	0.0645653	0.010055	0.000129796		0.282759	0.130758	0.217241	0.94902
praemedikation_hf_mean	0.10105	0.569601	0.0645653	0.010055	0.000129796		0.282759	0.130758	0.217241	0.94902
c_val_pre_op_beat_mess_afspont_mean	0.313906	0.00484497	0.271591	0.0114565	0.00283807	0.113846	0.360614	0.0522044	0.139386	0.94911
c_val_pre_op_beat_mess_afspont_medi	0.311936	0.00513332	0.650671	0.00448949	0.00172659	0.113846	0.439471	0.315348	0.0605286	0.94911
c_val_pre_op_beat_mess_afspont_percentile_10	-0.0113153	0.92116	0.19679	-0.0222961	0.0013749	0.113846	0.529412	0.484285	0.0294118	0.94911
c_val_pre_op_beat_mess_afspont_percentile_90	0.36917	0.000813821	0.0343847	0.011567	0.0066924	0.113846	0.314152	0.00805379	0.185848	0.94911
praemedikation_spo2_median	-0.409251	0.0180325	1.87311e-216	0.0624816	0.0246786		0.392857	0.456364	0.107143	0.95005
praemedikation_spo2_mean	-0.409251	0.0180325	1.87311e-216	0.0624816	0.0246786		0.392857	0.456364	0.107143	0.95005
pre_op_ferri_Âµg/l_medi	-0.0306305	0.836268	0.789024	-4.70627e-06	0.234181	0.4795	0.437229	0.50735	0.0627706	0.95009
pre_op_ferri_Âµg/l_mean	-0.0143377	0.922948	0.727595	-3.74964e-06	0.23743	0.4795	0.441558	0.5376	0.0584416	0.95009
pre_op_morphin_mg_amount_sum	0.0831938	0.614601	0.032325	0.000451337	0.0358123	0.317311	0.358631	0.149281	0.141369	0.95081
pre_op_morphin_mg_amount_median	0.173985	0.289468	0.252489	0.00933727	0.0533525	0.317311	0.388393	0.216234	0.111607	0.95081
pre_op_morphin_mg_amount_mean	0.0825743	0.617249	0.173902	0.0104359	0.058952	0.317311	0.315476	0.0581108	0.184524	0.95081
intra_op_heparin_I.E._amount_mean	0.0800867	0.703541	0.171745	1.06403e-05	0.681218	0.4795	0.326316	0.242405	0.173684	0.95155
intra_op_heparin_I.E._amount_median	0.0800867	0.703541	0.171745	1.06403e-05	0.681218	0.4795	0.326316	0.242405	0.173684	0.95155
intra_op_heparin_I.E._amount_sum	0.0835896	0.691185	0.632648	2.50429e-06	0.662303	0.4795	0.336842	0.277044	0.163158	0.95155
c_val_pre_op_score_bps_wert_percentile_90	0.023503	0.847985	0.0970312	0.0596443	0.000194269	0.113846	0.374877	0.0848712	0.125123	0.95193
c_val_pre_op_score_bps_wert_percentile_10	0.27875	0.0203761	0.827774	-0.0144435	9.32449e-05	0.113846	0.395074	0.0767232	0.104926	0.95193
c_val_pre_op_score_bps_wert_mean	0.112163	0.35884	0.368601	0.0534474	0.000287026	0.113846	0.384236	0.114242	0.115764	0.95193
c_val_pre_op_score_bps_wert_medi	0.10914	0.37202	0.374156	0.0486025	0.000373515	0.113846	0.363547	0.0548724	0.136453	0.95193
pre_op_fluidfood_ml/h_rate_median	-0.119578	0.569132	0.0511278	-0.000290801	0.00310064	0.113846	0	0	0	0.95256
pre_op_fluidfood_ml/h_rate_mean	-0.0867529	0.680093	0.0478494	-0.00029966	0.00334427	0.113846	0	0	0	0.95256
intra_op_tranexamsÃ¤ure_g_amount_median	-0.00793426	0.972045	0.233168	-7.21616e-05	0.869746	0.157299	0.688889	0.360294	0.188889	0.9527
intra_op_tranexamsÃ¤ure_g_amount_mean	-0.00793426	0.972045	0.233168	-7.21616e-05	0.869746	0.157299	0.688889	0.360294	0.188889	0.9527
intra_op_tranexamsÃ¤ure_g_amount_sum	0.277368	0.211398	0.623583	-1.83707e-05	0.91864	0.157299	0.555556	0.812609	0.0555556	0.9527
c_val_pre_op_fall_gastrosonden_verlauf_menge_percentile_10	0.170934	0.212116	0.569347	-0.000702289	5.44305e-05	0.113846	0.4664	0.643337	0.0336	0.95293
c_val_pre_op_fall_gastrosonden_verlauf_menge_percentile_90	0.179279	0.190307	0.169634	0.00041656	0.000107627	0.113846	0.3424	0.0571377	0.1576	0.95293
c_val_pre_op_fall_gastrosonden_verlauf_menge_mean	0.173833	0.204349	0.413587	0.000508001	7.08115e-05	0.113846	0.3696	0.116001	0.1304	0.95293
c_val_pre_op_fall_gastrosonden_verlauf_menge_medi	0.170653	0.212878	0.832897	0.000140699	5.99986e-05	0.113846	0.42	0.332265	0.08	0.95293
pre_op_la	-0.0177698	0.380378	0.00114945	0.00285351	2.90406e-33	9.07475e-37	0	0	0	0.95313
intra_op_leucocytes_/nl_medi	0.115535	0.617987	0.939075	-0.000802518	0.313526	0.157299	0.4375	0.941176	0.0625	0.95368
intra_op_leucocytes_/nl_mean	0.115535	0.617987	0.927463	-0.000959255	0.312563	0.157299	0.4375	0.941176	0.0625	0.95368
intra_op_plate_/nl_mean	0.0600523	0.795962	0.21597	-0.000516363	0.293972	0.157299	0.9375	0.235294	0.4375	0.9537
intra_op_plate_/nl_medi	0.0600523	0.795962	0.2157	-0.000516451	0.293628	0.157299	0.9375	0.235294	0.4375	0.9537
intra_op_hct_l/l_medi	0.087496	0.706077	0.224528	-1.44786	0.226691	0.157299	0.875	0.26128	0.375	0.95371
intra_op_hct_l/l_mean	0.087496	0.706077	0.225072	-1.44647	0.227086	0.157299	0.875	0.26128	0.375	0.95371
intra_op_eryt_/pl_medi	0.120458	0.602988	0.316719	-0.0994968	0.248479	0.157299	0.84375	0.305351	0.34375	0.95371
intra_op_eryt_/pl_mean	0.120458	0.602988	0.315519	-0.0997281	0.247879	0.157299	0.84375	0.305351	0.34375	0.95371
intra_op_sufentanil_Âµg/kg/h_rate_median	0.0839002	0.71048	0.1942	193.102	6.61682e-05	0.4795	0.360577	0.309691	0.139423	0.95388
intra_op_sufentanil_Âµg/kg/h_rate_mean	0.125672	0.577346	0.165928	202.847	5.55378e-05	0.4795	0.355769	0.293515	0.144231	0.95388
c_val_intra_op_patient_oxygernierungsindex_mean_y	-0.285229	0.0605559	0.347764	-0.000458829	0.0787016	0.0613688	0.708824	0.0316588	0.208824	0.95408
c_val_intra_op_patient_oxygernierungsindex_medi_y	-0.312264	0.0390548	0.289819	-0.000511374	0.0823154	0.0613688	0.717647	0.0250741	0.217647	0.95408
c_val_intra_op_patient_oxygernierungsindex_percentile_10_x	-0.289615	0.0565366	0.150215	-0.000907877	0.141692	0.0613688	0.685294	0.0567971	0.185294	0.95408
c_val_intra_op_patient_oxygernierungsindex_percentile_90_x	-0.277094	0.0686128	0.622093	-0.000164929	0.0599979	0.0613688	0.705882	0.0341569	0.205882	0.95408
c_val_intra_op_patient_oxygernierungsindex_percentile_90_y	-0.277094	0.0686128	0.622093	-0.000164929	0.0599979	0.0613688	0.705882	0.0341569	0.205882	0.95408
c_val_intra_op_patient_oxygernierungsindex_mean_x	-0.285229	0.0605559	0.347764	-0.000458829	0.0787016	0.0613688	0.708824	0.0316588	0.208824	0.95408
c_val_intra_op_patient_oxygernierungsindex_medi_x	-0.312264	0.0390548	0.289819	-0.000511374	0.0823154	0.0613688	0.717647	0.0250741	0.217647	0.95408
c_val_intra_op_patient_oxygernierungsindex_percentile_10_y	-0.289615	0.0565366	0.150215	-0.000907877	0.141692	0.0613688	0.685294	0.0567971	0.185294	0.95408
pre_op_cefuroxim_g_amount_mean	0.014045	0.49198	0.54936	0.000217844	2.27464e-19	7.84348e-15	0	0	0	0.95467
pre_op_cefuroxim_g_amount_sum	0.000972612	0.962048	5.62223e-08	1.54525e-05	4.17137e-20	1.33811e-14	0	0	0	0.95467
pre_op_cefuroxim_g_amount_median	-0.00777118	0.703798	0.493795	0.000279886	2.15859e-19	7.72695e-15	0	0	0	0.95467
praemedikation_kardiov_risiko_gross	-0.113212	0.469782	0.251336	0.148057	0.943454	0.4795	0.391892	0.265608	0.108108	0.9548
c_val_pre_op_pat_anae_sedline_medi	-0.0600308	0.766133	0.00328124	-0.00525038	0.0166336		0.768182	0.0694599	0.268182	0.95647
c_val_pre_op_pat_anae_sedline_mean	-0.0259979	0.897581	0.016413	-0.00515215	1.17244e-05		0.718182	0.14181	0.218182	0.95647
c_val_pre_op_pat_anae_sedline_percentile_90	0.0621081	0.758273	0.42991	-0.00185708	0.0109804		0.631818	0.381319	0.131818	0.95647
c_val_pre_op_pat_anae_sedline_percentile_10	-0.110347	0.583743	2.04313e-08	-0.00572279	0.0562874		0.890909	0.00792542	0.390909	0.95647
pre_op_pulmo	0.0649384	0.694496	0.671884	0.000274077	5.83733e-16		0.410526	0.34603	0.0894737	0.9571
intra_op_bupivacain_mg_amount_median	-0.258199	0.741801	3.90268e-10	-0.0125883	0.0594253		0.75	0.617075	0.25	0.95794
intra_op_bupivacain_mg_amount_sum	-0.258199	0.741801	0.00339472	-0.00578381	0.0330672		0.75	0.617075	0.25	0.95794
intra_op_bupivacain_mg_amount_mean	-0.258199	0.741801	3.90268e-10	-0.0125883	0.0594253		0.75	0.617075	0.25	0.95794
pre_op_sufentanil_Âµg/kg/h_rate_median	0.204857	0.230714	0.0396709	1196.07	0.00210557	0.317311	0.328571	0.0936539	0.171429	0.95846
pre_op_sufentanil_Âµg/kg/h_rate_mean	0.239745	0.159031	0.0725437	1027.86	0.00302003	0.317311	0.326786	0.0929005	0.173214	0.95846
intra_op_bga	0.22553	0.339045	0.376099	-0.0262531	0.571623	0.317311	0.475	0.888648	0.025	0.95889
pre_op_furosemid_mg_amount_sum	0.0738047	0.646527	0.87205	1.70153e-05	0.037649	0.0613688	0.377193	0.229778	0.122807	0.95912
pre_op_furosemid_mg_amount_median	-0.21496	0.177116	0.322176	-0.00738478	0.0427362	0.0613688	0.589474	0.32524	0.0894737	0.95912
pre_op_furosemid_mg_amount_mean	-0.253556	0.109686	0.265823	-0.00947676	0.0404052	0.0613688	0.55614	0.584403	0.0561404	0.95912
pre_op_psycho	-0.184834	0.176711	0.0178936	0.000942471	0.00122516	0.0613688	0.443182	0.504337	0.0568182	0.95928
intra_op_tranexamsÃ¤ure_mg_amount_sum	0.218122	0.417046	0.414128	0.000182168	0.0377954	0.4795	0.340909	0.356316	0.159091	0.96064
intra_op_tranexamsÃ¤ure_mg_amount_mean	0.417277	0.107818	0.355326	0.000207571	0.0527109	0.4795	0.272727	0.177616	0.227273	0.96064
intra_op_tranexamsÃ¤ure_mg_amount_median	0.417277	0.107818	0.355326	0.000207571	0.0527109	0.4795	0.272727	0.177616	0.227273	0.96064
pre_op_meronem_mg_amount_median	0.109141	0.52632	0.409869	-0.000133491	0.0910065	0.113846	0.542017	0.689583	0.0420168	0.96136
pre_op_meronem_mg_amount_mean	0.142005	0.408714	0.631713	-8.76461e-05	0.10056	0.113846	0.489496	0.936358	0.0105042	0.96136
pre_op_meronem_mg_amount_sum	0.231232	0.174813	0.998384	4.37436e-09	0.115773	0.113846	0.491597	0.952521	0.00840336	0.96136
pre_op_immunsuppreimmunsupp	-0.168843	0.256573	0.0560859	0.00381078	0.00435762	1	0.478507	0.827952	0.0214932	0.96204
intra_op_tranexamsÃ¤ure_g/kg/h_rate_median	0.125579	0.587548	0.137838	-31.0858	0.849454	0.157299	0.809524	0.113506	0.309524	0.96241
intra_op_tranexamsÃ¤ure_g/kg/h_rate_mean	0.125579	0.587548	0.137838	-31.0858	0.849454	0.157299	0.809524	0.113506	0.309524	0.96241
pre_op_tazobac_g_amount_sum	0.0803982	0.690159	0.747281	5.24595e-07	0.07844	0.317311	0.399351	0.411278	0.100649	0.96255
pre_op_tazobac_g_amount_median	0.151421	0.450886	0.139119	-0.000180029	0.0392286	0.317311	0.545455	0.294837	0.0454545	0.96255
pre_op_tazobac_g_amount_mean	0.0578629	0.774359	0.104192	-0.000306185	0.0420854	0.317311	0.623377	0.283027	0.123377	0.96255
pre_op_insulin	0.054329	0.767748	0.00853466	0.00489341	3.07416e-31		0.239216	0.012197	0.260784	0.96267
c_val_pre_op_praemedikation_hf_percentile_10	0.0392552	0.828292	0.000317157	0.0123788	0.0783511		0.210714	0.0440329	0.289286	0.96281
c_val_pre_op_praemedikation_hf_percentile_90	0.0392552	0.828292	0.000317157	0.0123788	0.0783511		0.210714	0.0440329	0.289286	0.96281
c_val_pre_op_praemedikation_hf_mean	0.0392552	0.828292	0.000317157	0.0123788	0.0783511		0.210714	0.0440329	0.289286	0.96281
c_val_pre_op_praemedikation_hf_medi	0.0392552	0.828292	0.000317157	0.0123788	0.0783511		0.210714	0.0440329	0.289286	0.96281
pre_op_meronem_mg/h_rate_mean	0.192968	0.259496	0.977612	1.57519e-05	0.136467	0.113846	0.506303	0.968065	0.00630252	0.9635
pre_op_meronem_mg/h_rate_median	0.213436	0.211341	0.943252	-4.65768e-05	0.127187	0.113846	0.489496	0.934114	0.0105042	0.9635
c_val_intra_op_fall_anae_verl_ausfuhr_urin_percentile_10	-0.0220263	0.889881	1.35238e-16	0.000380524	0.101446		0.286184	0.169323	0.213816	0.9639
c_val_intra_op_fall_anae_verl_ausfuhr_urin_medi	0.0406597	0.798215	0.0296038	0.000263236	0.132176	1	0.348684	0.334099	0.151316	0.9639
c_val_intra_op_fall_anae_verl_ausfuhr_urin_percentile_90	0.0203726	0.898103	0.00115618	0.000201284	0.032788		0.361842	0.379267	0.138158	0.9639
c_val_intra_op_fall_anae_verl_ausfuhr_urin_mean	0.0732955	0.644587	0.000208285	0.000284616	0.0565413		0.335526	0.293327	0.164474	0.9639
pre_op_nabic_ml_amount_sum	0.120898	0.532157	0.484351	2.4721e-05	2.82214e-22		0.514286	0.913116	0.0142857	0.9645
pre_op_nabic_ml_amount_mean	0.408098	0.0279709	0.205176	-0.000495311	0.000109987		0.42619	0.512431	0.0738095	0.9645
pre_op_nabic_ml_amount_median	0.489688	0.00701231	0.286383	-0.000509864	3.69857e-19		0.407143	0.406455	0.0928571	0.9645
c_val_pre_op_score_polypharmazie_summe_percentile_10	0.32711	0.0631492	0.0550375	-0.0586209	0.183497	0.4795	0.698718	0.135305	0.198718	0.96482
c_val_pre_op_score_polypharmazie_summe_mean	0.32711	0.0631492	0.0550375	-0.0586209	0.183497	0.4795	0.698718	0.135305	0.198718	0.96482
c_val_pre_op_score_polypharmazie_summe_percentile_90	0.32711	0.0631492	0.0550375	-0.0586209	0.183497	0.4795	0.698718	0.135305	0.198718	0.96482
c_val_pre_op_score_polypharmazie_summe_medi	0.32711	0.0631492	0.0550375	-0.0586209	0.183497	0.4795	0.698718	0.135305	0.198718	0.96482
c_val_pre_op_score_frailty_summe_percentile_90	0.00423662	0.980436	0.532641	0.0399849	0.656303	0.4795	0.413265	0.473732	0.0867347	0.96502
c_val_pre_op_score_frailty_summe_percentile_10	0.00423662	0.980436	0.70188	0.0248468	0.642677	0.4795	0.413265	0.473732	0.0867347	0.96502
pre_op_d_dim_mg/l_medi	-0.140978	0.367201	0.923017	-0.00234872	0.785778	0.113846	0.503571	0.986775	0.00357143	0.96502
c_val_pre_op_score_frailty_summe_medi	0.00423662	0.980436	0.61385	0.0326115	0.649436	0.4795	0.413265	0.473732	0.0867347	0.96502
pre_op_d_dim_mg/l_mean	-0.0957165	0.541488	0.541715	0.0139055	0.727603	0.113846	0.457143	0.703024	0.0428571	0.96502
c_val_pre_op_score_frailty_summe_mean	0.00423662	0.980436	0.61385	0.0326115	0.649436	0.4795	0.413265	0.473732	0.0867347	0.96502
c_val_pre_op_score_nikotinkonsum_summe_percentile_10	-0.500369	0.00258125	0.244572	0.0921093	0.50993	0.4795	0.384615	0.229545	0.115385	0.96514
c_val_pre_op_score_nikotinkonsum_summe_percentile_90	-0.500369	0.00258125	0.244572	0.0921093	0.50993	0.4795	0.384615	0.229545	0.115385	0.96514
c_val_pre_op_score_nikotinkonsum_summe_mean	-0.500369	0.00258125	0.244572	0.0921093	0.50993	0.4795	0.384615	0.229545	0.115385	0.96514
c_val_pre_op_score_nikotinkonsum_summe_medi	-0.500369	0.00258125	0.244572	0.0921093	0.50993	0.4795	0.384615	0.229545	0.115385	0.96514
c_val_pre_op_score_alkoholkonsum_summe_mean	0.0611911	0.731013	0.895355	-0.0069517	0.923765	0.4795	0.516484	0.903915	0.0164835	0.96519
c_val_pre_op_score_alkoholkonsum_summe_medi	0.0611911	0.731013	0.895355	-0.0069517	0.923765	0.4795	0.516484	0.903915	0.0164835	0.96519
c_val_pre_op_score_alkoholkonsum_summe_percentile_10	0.0611911	0.731013	0.895355	-0.0069517	0.923765	0.4795	0.516484	0.903915	0.0164835	0.96519
c_val_pre_op_score_alkoholkonsum_summe_percentile_90	0.0611911	0.731013	0.895355	-0.0069517	0.923765	0.4795	0.516484	0.903915	0.0164835	0.96519
praemedikation_blutdruck_syst_median	0.225846	0.383426	0.220238	0.00320362	0.559473		0.392857	0.613424	0.107143	0.96558
praemedikation_blutdruck_syst_mean	0.225846	0.383426	0.220238	0.00320362	0.559473		0.392857	0.613424	0.107143	0.96558
pre_op_fluidfood_g_amount_mean	0.128534	0.506373	8.05345e-05	-1.36949e-05	0.00186236	0.113846	0.819444	0.00855782	0.319444	0.96584
pre_op_fluidfood_g_amount_sum	-0.449204	0.0145047	0.297359	-2.04855e-07	0.0222174	0.113846	0.597222	0.435631	0.0972222	0.96584
pre_op_fluidfood_g_amount_median	0.177695	0.356428	0.000358717	-1.14368e-05	0.00355269	0.113846	0.777778	0.0223416	0.277778	0.96584
praemedikation_blutdruck_diast_mean	-0.295798	0.249019	0.577484	0.00163231	0.355746		0.535714	0.898937	0.0357143	0.96585
praemedikation_blutdruck_diast_median	-0.295798	0.249019	0.577484	0.00163231	0.355746		0.535714	0.898937	0.0357143	0.96585
c_val_pre_op_score_soziale_situation_summe_percentile_10	0.0751623	0.67268	0.099516	0.0744506	0.964096	0.4795	0.304945	0.100382	0.195055	0.96587
c_val_pre_op_score_soziale_situation_summe_percentile_90	0.0751623	0.67268	0.0680838	0.0811376	0.947662	0.4795	0.304945	0.100382	0.195055	0.96587
c_val_pre_op_score_soziale_situation_summe_medi	0.0751623	0.67268	0.0823233	0.0779676	0.955781	0.4795	0.304945	0.100382	0.195055	0.96587
c_val_pre_op_score_soziale_situation_summe_mean	0.0751623	0.67268	0.0823233	0.0779676	0.955781	0.4795	0.304945	0.100382	0.195055	0.96587
pre_op_ass_mg_amount_sum	0.228832	0.39395	0.067454	0.000330187	3.61578e-56		0.125	0.0127721	0.375	0.96633
pre_op_ass_mg_amount_mean	0.140234	0.604453	0.387161	0.00118218	3.28072e-06		0.4375	0.381574	0.0625	0.96633
pre_op_ass_mg_amount_median	0.140234	0.604453	0.387161	0.00118218	3.28072e-06		0.4375	0.381574	0.0625	0.96633
intra_op_thiopental_mg_amount_sum	-0.206196	2.32329e-22	0.000961209	0.00011282	1.1873e-29	5.33792e-24	0	0	0	0.96681
intra_op_thiopental_mg_amount_median	-0.236777	3.69739e-29	1.38797e-08	0.000245213	1.19262e-31	2.87325e-23	0	0	0	0.96681
intra_op_thiopental_mg_amount_mean	-0.236914	3.42905e-29	7.74843e-09	0.000252384	9.71927e-32	2.61081e-23	0	0	0	0.96681
intra_op_ffp_ml_amount_median	0.023685	0.273884	0.958329	-2.4168e-05	6.50608e-22	1.18512e-27	0	0	0	0.96745
intra_op_ffp_ml_amount_mean	0.00423442	0.844933	0.876813	-7.13049e-05	6.39746e-22	1.19177e-27	0	0	0	0.96745
pre_op_paracetamol_g_amount_sum	-0.0594374	0.773024	0.15003	1.22063e-05	2.18649e-65		0.316993	0.097784	0.183007	0.96745
pre_op_paracetamol_g_amount_mean	0.111205	4.44952e-06	0.457709	0.000132391	4.69857e-07	7.99304e-17	0	0	0	0.96745
intra_op_ffp_ml_amount_sum	-0.331444	0.422556	0.33233	8.18627e-05	0.92222		0.59375	0.765955	0.09375	0.96745
pre_op_paracetamol_g_amount_median	0.11917	8.64616e-07	0.44137	0.000141575	5.15189e-07	7.97269e-17	0	0	0	0.96745
c_val_pre_op_score_depression_summe_percentile_90	-0.269948	0.122588	0.717862	0.00662877	0.834243	0.4795	0.486264	0.929369	0.0137363	0.96774
c_val_pre_op_score_depression_summe_mean	-0.276268	0.113739	0.81558	0.00433013	0.868636	0.4795	0.502747	1	0.00274725	0.96774
c_val_pre_op_score_depression_summe_percentile_10	-0.273973	0.116895	0.918547	0.00191139	0.905396	0.4795	0.508242	0.96465	0.00824176	0.96774
c_val_pre_op_score_depression_summe_medi	-0.276268	0.113739	0.81558	0.00433013	0.868636	0.4795	0.502747	1	0.00274725	0.96774
intra_op_lidocain_mg_amount_median	-0.141664	0.660536	0.8428	-0.000300265	3.61563e-28		0.363636	0.763459	0.136364	0.96776
intra_op_lidocain_mg_amount_mean	-0.141664	0.660536	0.779665	-0.000331029	0.00915776		0.363636	0.763459	0.136364	0.96776
intra_op_lidocain_mg_amount_sum	-0.141664	0.660536	0.321953	-0.000412549	0.0697886		0.363636	0.763459	0.136364	0.96776
pre_op_fluidfood_g/h_rate_median	-0.119578	0.569132	0.0511278	-0.000290801	0.00310064	0.113846	0.614583	0.426864	0.114583	0.9679
pre_op_fluidfood_g/h_rate_mean	-0.0867529	0.680093	0.0478494	-0.00029966	0.00334427	0.113846	0.645833	0.30539	0.145833	0.9679
pre_op_insulin_IE_amount_mean	0.0540294	0.768994	6.31339e-16	0.00122352	0.0457286		0.227451	0.00916417	0.272549	0.96827
pre_op_insulin_IE_amount_median	0.0813421	0.658078	0.366175	0.00113376	1.82273e-20		0.327451	0.100325	0.172549	0.96827
pre_op_insulin_IE_amount_sum	0.167234	0.360273	0.00158789	0.000442111	0.0128162	1	0.14902	0.000776067	0.35098	0.96827
intra_op_kalium	0.318541	0.0582976	0.548733	-0.00443242	0.238075	0.317311	0.475862	0.812705	0.0241379	0.96908
pre_op_tazobac_g/h_rate_median	0.198723	0.340951	0.156274	-0.00123408	0.107197	0.317311	0.545455	0.338352	0.0454545	0.96909
pre_op_tazobac_g/h_rate_mean	0.0543631	0.796337	0.183935	-0.00116243	0.1159	0.317311	0.549242	0.609015	0.0492424	0.96909
intra_op_kalium_mmol_amount_mean	0.117738	0.494049	0.904115	0.000927827	0.276695	0.317311	0.406897	0.395262	0.0931034	0.96912
intra_op_kalium_mmol_amount_median	0.117738	0.494049	0.903615	0.000933626	0.276646	0.317311	0.406897	0.395262	0.0931034	0.96912
intra_op_kalium_mmol_amount_sum	0.278453	0.10008	0.564743	-0.000170454	0.241667	0.317311	0.448276	0.661033	0.0517241	0.96912
pre_op_fraxiparin_E_amount_mean	-0.144968	0.300341	0.264702	5.49136e-05	0.000451437	0.113846	0.518182	0.842281	0.0181818	0.96913
pre_op_fraxiparin_E_amount_sum	-0.108491	0.439358	0.00231943	9.48921e-07	1.18697e-05	0.113846	0.364646	0.138091	0.135354	0.96913
pre_op_fraxiparin_E_amount_median	-0.156882	0.261926	0.195982	5.88411e-05	0.000345762	0.113846	0.531313	0.720567	0.0313131	0.96913
c_val_pre_op_co_bilanz_ausfuhr_spontanurin_medi	-0.14589	0.369051	0.876025	-5.77714e-05	1.33457e-06		0.526882	0.819832	0.0268817	0.96923
c_val_pre_op_co_bilanz_ausfuhr_spontanurin_percentile_10	-0.0429116	0.792618	0.729816	-0.000105073	0.0113251		0.507168	0.961169	0.00716846	0.96923
c_val_pre_op_co_bilanz_ausfuhr_spontanurin_mean	-0.16383	0.312426	0.991935	-3.67579e-06	5.32399e-09		0.5	1	0	0.96923
c_val_pre_op_co_bilanz_ausfuhr_spontanurin_percentile_90	-0.243179	0.130527	0.822939	5.34416e-05	2.50742e-06		0.503584	0.987054	0.00358423	0.96923
intra_op_oxytocin_I.E._amount_sum	-0.0592219	0.00754899	0.247202	-0.000440768	0.300275	2.99479e-14	0	0	0	0.96931
intra_op_oxytocin_I.E._amount_median	-0.04841	0.0290195	0.00231793	-0.00336001	0.331885	4.57864e-14	0	0	0	0.96931
intra_op_oxytocin_I.E._amount_mean	-0.0299713	0.176639	0.000438836	-0.00394733	0.338593	4.78197e-14	0	0	0	0.96931
pre_op_metoprolol_mg_amount_mean	0.477337	0.0212619	0.689749	-0.000942847	0.00032428		0.238095	0.0379213	0.261905	0.9694
pre_op_metoprolol_mg_amount_median	0.551728	0.00634759	0.357492	-0.00378486	3.95006e-05	1	0.238095	0.0262283	0.261905	0.9694
pre_op_metoprolol_mg_amount_sum	0.249382	0.251158	0.65975	-3.29036e-05	2.53524e-05		0.31746	0.156376	0.18254	0.9694
pre_op_ascorbinsÃ¤ure_ml_amount_mean	-0.116083	0.589084	1.82422e-05	-0.11299	5.28764e-05	0.113846	0.840909	0.0146805	0.340909	0.96946
pre_op_ascorbinsÃ¤ure_ml_amount_sum	-0.46624	0.0216495	0.54289	-0.00166704	0.00579554	0.113846	0.522727	0.901384	0.0227273	0.96946
pre_op_ascorbinsÃ¤ure_ml_amount_median	-0.069654	0.746385	0.000675724	-0.077346	0.000626896	0.113846	0.818182	0.0225625	0.318182	0.96946
pre_op_ascorbinsÃ¤ure_ml/h_rate_mean	1		0.229731	0.0238124	0.0274935	2.46986e-07	0	0	0	0.96958
pre_op_ascorbinsÃ¤ure_ml/h_rate_median	1		0.382438	0.0163629	0.0289713	2.54476e-07	0	0	0	0.96958
pre_op_insulin_IE/h_rate_median	-0.0554688	0.770952	0.0694292	0.179464	0.0434875	1	0.308036	0.0768424	0.191964	0.96991
pre_op_insulin_IE/h_rate_mean	-0.0177238	0.925936	1.29407e-20	0.216554	0.0382482		0.308036	0.0772045	0.191964	0.96991
intra_op_urapidil_mg_amount_mean	-0.221051	0.0517896	0.241795	-0.0118922	0.186236	0.4795	0.656463	0.0602774	0.156463	0.97011
intra_op_urapidil_mg_amount_median	-0.2072	0.0687283	0.0359816	-0.025483	0.229001	0.4795	0.696712	0.0127835	0.196712	0.97011
intra_op_urapidil_mg_amount_sum	-0.222161	0.0505953	0.553911	-0.000692869	0.164355	0.4795	0.616213	0.170407	0.116213	0.97011
c_val_intra_op_score_nas_erg_percentile_10	-0.17285	0.453698	0.632289	-0.0212012	0.426822	0.317311	0.65625	0.415687	0.15625	0.9703
c_val_intra_op_score_nas_erg_mean	-0.109032	0.638028	0.520309	-0.026224	0.407989	0.317311	0.666667	0.384523	0.166667	0.9703
c_val_intra_op_score_nas_erg_medi	-0.109032	0.638028	0.530517	-0.0258815	0.41147	0.317311	0.666667	0.384523	0.166667	0.9703
c_val_intra_op_score_nas_erg_percentile_90	-0.0509419	0.826422	0.463658	-0.0273235	0.378939	0.317311	0.666667	0.384299	0.166667	0.9703
c_val_pre_op_score_mini-cog_summe_percentile_90	-0.339475	0.0617119	0.450306	0.0419428	0.697119	0.4795	0.419255	0.527399	0.0807453	0.97088
c_val_pre_op_score_mini-cog_summe_mean	-0.339475	0.0617119	0.513103	0.0359438	0.725828	0.4795	0.419255	0.527399	0.0807453	0.97088
c_val_pre_op_score_mini-cog_summe_medi	-0.339475	0.0617119	0.513103	0.0359438	0.725828	0.4795	0.419255	0.527399	0.0807453	0.97088
c_val_pre_op_score_mini-cog_summe_percentile_10	-0.339475	0.0617119	0.578766	0.0301086	0.754259	0.4795	0.419255	0.527399	0.0807453	0.97088
intra_op_ropivacain_mg/h_rate_mean	-0.190476	0.651401	0.0708762	0.0685569	0.00509454		0.133333	0.142857	0.366667	0.97191
intra_op_ropivacain_mg/h_rate_median	-0.190476	0.651401	0.0686437	0.0685205	0.359282		0.133333	0.142857	0.366667	0.97191
c_val_pre_op_co_score_apache2_wert_percentile_90_x	0.171615	0.296188	0.106476	0.0157712	0.192132	0.0613688	0.327381	0.101968	0.172619	0.97225
c_val_pre_op_co_score_apache2_wert_mean_x	0.258086	0.112667	0.0637578	0.0190774	0.253649	0.0613688	0.291667	0.0479655	0.208333	0.97225
c_val_pre_op_co_score_apache2_wert_medi_x	0.24824	0.127562	0.0856323	0.0172442	0.223957	0.0613688	0.303571	0.062381	0.196429	0.97225
c_val_pre_op_co_score_apache2_wert_percentile_90_y	0.171615	0.296188	0.106476	0.0157712	0.192132	0.0613688	0.327381	0.101968	0.172619	0.97225
c_val_pre_op_co_score_apache2_wert_percentile_10_y	0.281547	0.0824979	0.0340962	0.0225185	0.342703	0.0613688	0.271825	0.0302319	0.228175	0.97225
c_val_pre_op_co_score_apache2_wert_percentile_10_x	0.281547	0.0824979	0.0340962	0.0225185	0.342703	0.0613688	0.271825	0.0302319	0.228175	0.97225
c_val_pre_op_co_score_apache2_wert_mean_y	0.258086	0.112667	0.0637578	0.0190774	0.253649	0.0613688	0.291667	0.0479655	0.208333	0.97225
c_val_pre_op_co_score_apache2_wert_medi_y	0.24824	0.127562	0.0856323	0.0172442	0.223957	0.0613688	0.303571	0.062381	0.196429	0.97225
pre_op_rocuronium_mg_amount_median	0.262695	0.237558	0.613053	-0.00151986	0.00910689		0.474359	0.860317	0.025641	0.97228
pre_op_rocuronium_mg_amount_sum	-0.00407353	0.985646	0.948315	0.000120955	2.6121e-06		0.435897	0.63066	0.0641026	0.97228
pre_op_rocuronium_mg_amount_mean	0.301739	0.172339	0.572757	-0.00123443	0.0417063		0.457265	0.755194	0.042735	0.97228
pre_op_ropivacain_mg_amount_mean	0.236687	9.00567e-20	0.982652	-1.69724e-06	8.45672e-17	4.98439e-24	0	0	0	0.9723
pre_op_ropivacain_mg_amount_median	0.2324	4.23059e-19	0.818499	1.61634e-05	9.54332e-17	3.65064e-24	0	0	0	0.9723
pre_op_ropivacain_mg_amount_sum	0.213106	3.05874e-16	0.996778	-3.39187e-08	3.25478e-17	5.17165e-24	0	0	0	0.9723
pre_op_nabic_ml/h_rate_median	0.605665	0.000498366	0.999992	-2.13245e-11	0.64703	0.0190166	0	0	0	0.97238
pre_op_nabic_ml/h_rate_mean	0.590308	0.000749291	0.999992	-2.255e-11	0.64703	0.0190165	0	0	0	0.97238
pre_op_salbutamol_mg_amount_median	-0.107962	0.607477	0.0440664	0.187263	0.725474		0.410256	0.326301	0.0897436	0.97265
pre_op_salbutamol_mg_amount_sum	0.0431767	0.83763	0.737406	0.000383606	0.904476	1	0.448718	0.683313	0.0512821	0.97265
pre_op_salbutamol_mg_amount_mean	-0.107962	0.607477	0.0440664	0.187263	0.725474		0.410256	0.326301	0.0897436	0.97265
intra_op_fibri_g/l_mean	0.055341	0.0318677	0.500467	-0.00474278	1.21688e-21	3.18284e-12	0	0	0	0.9729
intra_op_fibri_g/l_medi	0.0546158	0.0341835	0.482492	-0.00493073	1.20192e-21	3.17647e-12	0	0	0	0.9729
c_val_intra_op_beh_awr_aldrete_aufnahme_wert_percentile_10	-0.0852338	0.781893	0.767174	0.007982	0.60569		0.5	1	0	0.97291
c_val_intra_op_beh_awr_aldrete_aufnahme_wert_medi	-0.0852338	0.781893	0.767174	0.007982	0.60569		0.5	1	0	0.97291
c_val_intra_op_beh_awr_aldrete_aufnahme_wert_mean	-0.0852338	0.781893	0.767174	0.007982	0.60569		0.5	1	0	0.97291
c_val_intra_op_beh_awr_aldrete_aufnahme_wert_percentile_90	-0.0852338	0.781893	0.767174	0.007982	0.60569		0.5	1	0	0.97291
pre_op_ipratropiumbromid_Âµg_amount_sum	0.0941652	0.654356	0.945431	0.000517133	0.0015547		0.448052	0.68126	0.0519481	0.97298
pre_op_ipratropiumbromid_Âµg_amount_mean	0.180676	0.387437	0.0172812	2.31159	0.876992		0.444805	0.43798	0.0551948	0.97298
pre_op_ipratropiumbromid_Âµg_amount_median	0.255008	0.218613	0.291652	2.68175	0.836555	1	0.454545	0.294837	0.0454545	0.97298
c_val_pre_op_vital_t_k2_mean	0.104375	0.510656	5.8394e-18	0.037682	0.0233535		0.417284	0.386334	0.082716	0.97333
c_val_pre_op_vital_t_k2_percentile_10	0.199724	0.204755	0.00241998	0.00803847	0.0256769		0.407407	0.331169	0.0925926	0.97333
c_val_pre_op_vital_t_k2_percentile_90	0.0769699	0.62804	5.44629e-12	0.0562012	0.0217229		0.391358	0.253199	0.108642	0.97333
c_val_pre_op_vital_t_k2_medi	0.0784075	0.621613	2.55371e-163	0.0849761	0.0244862		0.350617	0.114564	0.149383	0.97333
intra_op_tazobac_g_amount_mean	-0.0805076	0.863768	0.741332	4.61054e-05	0.000665726		0.541667	1	0.0416667	0.97339
intra_op_tazobac_g_amount_sum	0.022592	0.342423	0.000714814	-1.6982e-06	4.41924e-13	8.49387e-22	0	0	0	0.97339
intra_op_tazobac_g_amount_median	-0.0805076	0.863768	0.741332	4.61054e-05	0.000665726		0.541667	1	0.0416667	0.97339
intra_op_ropivacain_Âµg_amount_sum	0.107143	0.819151	0.675641	-1.13406	3.18015e-05		0.416667	0.857143	0.0833333	0.97346
intra_op_ropivacain_Âµg_amount_mean	0.142857	0.759945	0.878153	3.13051	0.217332		0.333333	0.628571	0.166667	0.97346
intra_op_ropivacain_Âµg_amount_median	0.214286	0.644512	0.00107552	31.4717	0.066008		0.333333	0.628571	0.166667	0.97346
intra_op_aptt_sek._medi	0.21677	1.29241e-16	0.792656	9.68256e-05	1.47649e-12	1.91066e-09	0	0	0	0.9737
intra_op_aptt_sek._mean	0.214787	2.46942e-16	0.780602	0.00010252	1.48949e-12	1.90897e-09	0	0	0	0.9737
pre_op_albumin_g_amount_median	0.172263	7.7936e-11	0.795566	7.826e-07	1.5826e-11	1.37752e-27	0	0	0	0.97372
pre_op_albumin_g_amount_mean	-0.170235	0.415896	0.0256652	0.000250741	0.0826363		0.46875	0.504985	0.03125	0.97372
pre_op_albumin_g_amount_sum	-0.069372	0.741778	0.488714	-3.38773e-07	0.0186845		0.524306	0.8648	0.0243056	0.97372
pre_op_cisatracurium_mg_amount_mean	0.215005	0.362649	0.516385	-0.0230284	2.72855e-05		0.505495	1	0.00549451	0.97429
pre_op_cisatracurium_mg_amount_median	0.215005	0.362649	0.491743	-0.0239713	0.0149127		0.505495	1	0.00549451	0.97429
pre_op_cisatracurium_mg_amount_sum	0.058478	0.80654	0.176046	0.0263756	0.00865342		0.461538	0.802697	0.0384615	0.97429
pre_op_paracetamol_mg_amount_sum	-0.298091	0.0521965	0.714239	6.65605e-07	0.00667031	0.113846	0.457971	0.67397	0.042029	0.97448
pre_op_paracetamol_mg_amount_median	0.34982	1.09005e-39	0.0414256	0.000139787	2.90493e-20	1.28834e-21	0	0	0	0.97448
pre_op_paracetamol_mg_amount_mean	0.34243	0.0245931	0.427327	0.00137041	0.00982531	0.113846	0.443478	0.334183	0.0565217	0.97448
pre_op_cefazolin_g_amount_mean	-0.00859866	0.755584	0.769315	2.07888e-05	0.00190021	3.27627e-05	0	0	0	0.97464
pre_op_cefazolin_g_amount_median	-0.00750892	0.78575	0.75934	2.15976e-05	0.0019031	3.27611e-05	0	0	0	0.97464
pre_op_cefazolin_g_amount_sum	-0.119654	0.439147	0.00166349	-4.14421e-05	0.275051		0.5625	0.463288	0.0625	0.97464
pre_op_leucocytes_/Âµl_mean	0.134595	0.42706	0.284102	-0.000311471	0.371948		0.466667	0.771193	0.0333333	0.97535
pre_op_leucocytes_/Âµl_medi	0.138747	0.412803	0.25599	-0.000318324	3.20617e-35		0.474074	0.824012	0.0259259	0.97535
pre_op_eryt_/Âµl_medi	-0.223399	0.18381	0.955365	7.68855e-06	0.0268911		0.392593	0.328224	0.107407	0.97563
pre_op_eryt_/Âµl_mean	-0.22447	0.181663	0.927246	1.21749e-05	0.000530521		0.388889	0.311537	0.111111	0.97563
pre_op_dexmedetomidin_Âµg_amount_median	0.139419	0.506267	0.0883872	1.0931	0.0157707		0.324675	0.146852	0.175325	0.97579
pre_op_dexmedetomidin_Âµg_amount_mean	0.113229	0.589955	0.276871	0.767376	0.000836839		0.344156	0.198267	0.155844	0.97579
pre_op_dexmedetomidin_Âµg_amount_sum	0.063162	0.764222	3.58377e-07	0.013345	0.0202143		0.279221	0.0666608	0.220779	0.97579
intra_op_protamin_I.E._amount_sum	-0.464834	0.175864	0.495999	4.74333e-06	0.488018	0.4795	0.357143	0.659216	0.142857	0.97618
intra_op_protamin_I.E._amount_median	-0.503077	0.138291	0.323314	1.23219e-05	0.415131	0.4795	0.392857	0.76781	0.107143	0.97618
intra_op_protamin_I.E._amount_mean	-0.503077	0.138291	0.323314	1.23219e-05	0.415131	0.4795	0.392857	0.76781	0.107143	0.97618
pre_op_akrinor_mg_amount_sum	0.186179	0.40678	0.00436708	0.000718743	0.00235702	0.113846	0.319444	0.227332	0.180556	0.97627
pre_op_akrinor_mg_amount_median	0.604491	0.00288371	0.0177168	0.00393043	0.199964	0.113846	0.173611	0.0261414	0.326389	0.97627
pre_op_akrinor_mg_amount_mean	0.610997	0.00252183	0.0264448	0.00496541	0.125913	0.113846	0.194444	0.0377306	0.305556	0.97627
c_val_pre_op_pat_anae_sr_percentile_90	0.559533	0.0195202	0.0653618	0.012305	0.216134	1	0.208333	0.0446667	0.291667	0.9763
c_val_pre_op_pat_anae_sr_percentile_10	0.443351	0.0746708	0.458427	-0.0181055	5.03835e-10		0.625	0.266616	0.125	0.9763
c_val_pre_op_pat_anae_sr_mean	0.490074	0.0458223	0.460193	0.0104652	0.0972645		0.15	0.0270917	0.35	0.9763
c_val_pre_op_pat_anae_sr_medi	0.41298	0.0994403	0.866459	-0.00254289	1.48092e-08		0.408333	0.512735	0.0916667	0.9763
praemedikation_raucher	-0.327502	0.136792	0.100593	-0.667049	0.126323	0.4795	0.6	0.0935325	0.1	0.97643
c_val_pre_op_beat_mess_exp_des_mean	-0.0773492	0.80169	0.0249726	0.0933292	0.129477		0.136364	0.136595	0.363636	0.97653
c_val_pre_op_beat_mess_exp_des_percentile_10	-0.121718	0.692017	6.61159e-06	0.228532	0.104155		0.0454545	0.0590024	0.454545	0.97653
c_val_pre_op_beat_mess_exp_des_medi	-0.116024	0.705834	0.00335911	0.0702767	0.396116		0.136364	0.136595	0.363636	0.97653
c_val_pre_op_beat_mess_exp_des_percentile_90	-0.138124	0.652711	0.0216307	0.0748726	0.0711791		0.136364	0.136595	0.363636	0.97653
intra_op_oxytocin_I.E./h_rate_mean	0.0577489	0.0239358	0.99815	2.74321e-08	0.999034	9.14095e-10	0	0	0	0.97661
intra_op_oxytocin_I.E./h_rate_median	0.0530686	0.0379981	0.998361	2.29691e-08	0.999276	9.14096e-10	0	0	0	0.97661
ASA_combined_intra_op_asa_combined_mean	0.719428	0.0442496	0.0182651	0.373111	0.245016	0.4795	0	0.190249	0.5	0.97688
ASA_combined_intra_op_asa_combined_medi	0.719428	0.0442496	0.0182651	0.373111	0.245016	0.4795	0	0.190249	0.5	0.97688
c_val_intra_op_praemedikation_asa_status_medi	0.719428	0.0442496	0.0182651	0.373111	0.245016	0.4795	0	0.190249	0.5	0.97698
c_val_intra_op_praemedikation_asa_status_percentile_10	0.719428	0.0442496	0.0182651	0.373111	0.245016	0.4795	0	0.190249	0.5	0.97698
c_val_intra_op_praemedikation_asa_status_mean	0.719428	0.0442496	0.0182651	0.373111	0.245016	0.4795	0	0.190249	0.5	0.97698
c_val_intra_op_praemedikation_asa_status_percentile_90	0.719428	0.0442496	0.0182651	0.373111	0.245016	0.4795	0	0.190249	0.5	0.97698
c_val_pre_op_score_soziale_situation_pflegeheim_nein_percentile_90	-0.0309097	0.229829	0.684631	-0.0391093	0.584902	4.74809e-05	0	0	0	0.97712
c_val_pre_op_score_soziale_situation_pflegeheim_nein_mean	-0.0309097	0.229829	0.72192	-0.0340368	0.584855	4.73493e-05	0	0	0	0.97712
c_val_pre_op_score_soziale_situation_pflegeheim_nein_percentile_10	-0.0309097	0.229829	0.761479	-0.0285724	0.584773	4.72028e-05	0	0	0	0.97712
c_val_pre_op_score_soziale_situation_pflegeheim_nein_medi	-0.0309097	0.229829	0.72192	-0.0340368	0.584855	4.73493e-05	0	0	0	0.97712
intra_op_insulin	-0.142146	0.586293	0.397108	-0.188753	0.00412653		0.55303	0.682046	0.0530303	0.97716
pre_op_dexmedetomidin_Âµg/kg/h_rate_mean	-0.168953	0.429989	0.807297	-49.3544	0.203786		0.545455	0.728126	0.0454545	0.97738
pre_op_dexmedetomidin_Âµg/kg/h_rate_median	-0.0852223	0.692152	0.322095	67.2085	0.173409		0.5	1	0	0.97738
pre_op_urapidil_mg_amount_mean	0.0730828	0.658385	0.867959	0.000363174	7.90728e-15		0.459259	0.725309	0.0407407	0.97742
pre_op_urapidil_mg_amount_sum	0.16599	0.31254	0.398158	-1.74924e-05	1.07855e-07		0.45	0.664358	0.05	0.97742
pre_op_urapidil_mg_amount_median	0.115896	0.48231	0.917424	0.000284481	0.00551367	1	0.464815	0.760503	0.0351852	0.97742
pre_op_ffp_ml_amount_mean	0.0316259	0.280987	0.644489	0.000196046	1.15148e-07	7.54341e-23	0	0	0	0.97767
pre_op_ffp_ml_amount_sum	-0.220963	0.598983	0.0311057	-0.000523501	0.24194		0.791667	0.302466	0.291667	0.97767
pre_op_ffp_ml_amount_median	0.00360728	0.902155	0.873516	7.02045e-05	1.11678e-07	7.23494e-23	0	0	0	0.97767
intra_op_calcium_mmol_amount_sum	0.45314	0.220599	0.361918	-0.0362123	0.846586		0.638889	0.596242	0.138889	0.97795
intra_op_calcium_mmol_amount_median	-0.0182574	0.962817	2.55949e-05	-0.10536	0.929019		0.833333	0.119795	0.333333	0.97795
intra_op_calcium_mmol_amount_mean	-0.0182574	0.962817	2.55949e-05	-0.10536	0.929019		0.833333	0.119795	0.333333	0.97795
intra_op_ropivacain_Âµg/h_rate_mean	-0.535714	0.215217	4.14073e-06	214.395	0.652708		0.166667	0.228571	0.333333	0.97819
intra_op_ropivacain_Âµg/h_rate_median	-0.535714	0.215217	0.167368	169.298	0.124702		0.166667	0.228571	0.333333	0.97819
c_val_pre_op_vital_zvd_medi	0.0243094	0.934258	0.820666	-0.00371775	0.0100829		0.427083	0.697903	0.0729167	0.97828
c_val_pre_op_vital_zvd_percentile_90	0.367551	0.19606	1.30625e-05	-0.0034078	0.0766414		0.729167	0.17477	0.229167	0.97828
c_val_pre_op_vital_zvd_percentile_10	0	1	0.0778617	0.0344222	0.45364		0.270833	0.174295	0.229167	0.97828
c_val_pre_op_vital_zvd_mean	0.282251	0.328224	0.0336473	-0.0101429	0.353174		0.75	0.141858	0.25	0.97828
pre_op_dexamethason_mg_amount_sum	0.0723534	0.703979	0.477891	-0.00077879	0.0471336		0.604167	0.44599	0.104167	0.97865
pre_op_dexamethason_mg_amount_median	0.175646	0.353191	0.45961	-0.0180181	0.0803875	1	0.569444	0.551885	0.0694444	0.97865
pre_op_dexamethason_mg_amount_mean	0.065912	0.729304	0.42697	-0.0157268	0.0924856	1	0.597222	0.423784	0.0972222	0.97865
pre_op_ropivacain_mg/h_rate_median	-0.0381569	0.206449	0.118739	-0.00206017	1.49717e-12	1.14849e-20	0	0	0	0.97878
pre_op_ropivacain_mg/h_rate_mean	-0.0472242	0.117837	0.0118122	-0.00336037	2.22985e-12	9.65867e-21	0	0	0	0.97878
c_val_pre_op_pat_anae_emg_percentile_90	-0.0183494	0.957296	0.914319	-0.000773356	0.0029077		0.571429	0.774812	0.0714286	0.97939
c_val_pre_op_pat_anae_emg_percentile_10	0.37185	0.260137	0.113377	-0.0120867	4.7598e-33		0.642857	0.487857	0.142857	0.97939
c_val_pre_op_pat_anae_emg_mean	0.113896	0.738802	0.585657	-0.00453786	0.421997		0.625	0.569872	0.125	0.97939
c_val_pre_op_pat_anae_emg_medi	0.158182	0.642269	0.754946	-0.00250606	0.00722169		0.535714	0.922953	0.0357143	0.97939
pre_op_macrogol_g_amount_median	-0.00106175	0.994882	0.242039	6.3419e-05	0.0411182	0.113846	0.474308	0.588172	0.0256917	0.97948
pre_op_macrogol_g_amount_sum	-0.0530474	0.748416	0.00291003	4.88218e-07	0.000934118	0.113846	0.375494	0.251971	0.124506	0.97948
pre_op_macrogol_g_amount_mean	0.363094	0.0230923	0.22375	4.08197e-05	0.0375267	0.113846	0.387352	0.0655107	0.112648	0.97948
pre_op_vancomycin_g_amount_median	-0.721894	0.000718264	0.171281	0.000367618	0.00297121	0.0613688	0.7	0.3142	0.2	0.9797
pre_op_vancomycin_g_amount_sum	-0.484131	0.0417639	0.938047	7.8357e-07	0.00852438	0.061369	0.483333	1	0.0166667	0.9797
pre_op_vancomycin_g_amount_mean	-0.693922	0.00140093	0.19015	0.000356371	0.0022623	0.0613688	0.7	0.3142	0.2	0.9797
intra_op_insulin_I.E._amount_mean	0.26057	0.413371	0.39802	0.0516045	0.573112		0.37037	0.6	0.12963	0.98004
intra_op_insulin_I.E._amount_median	0.26057	0.413371	0.39802	0.0516045	0.573112		0.37037	0.6	0.12963	0.98004
intra_op_insulin_I.E._amount_sum	0.267612	0.400392	0.880158	-0.00645354	3.35059e-18		0.518519	1	0.0185185	0.98004
intra_op_methylpredinisolon_mg_amount_median	0.0252939	0.359219	0.914073	-2.6752e-07	1.33886e-08	4.98582e-05	0	0	0	0.98007
intra_op_methylpredinisolon_mg_amount_mean	0.0253148	0.358823	0.902548	-3.03573e-07	1.3419e-08	4.98324e-05	0	0	0	0.98007
intra_op_methylpredinisolon_mg_amount_sum	0.0337957	0.220507	0.819166	-5.63653e-07	1.3578e-08	4.97012e-05	0	0	0	0.98007
pre_op_glucose_g_amount_median	-0.2055	0.275969	0.287082	1.00067e-05	0.00620757	0.113846	0.409091	0.458139	0.0909091	0.98015
pre_op_glucose_g_amount_mean	-0.217435	0.248414	0.15517	1.40142e-05	0.00429531	0.113846	0.363636	0.261472	0.136364	0.98015
pre_op_glucose_g_amount_sum	-0.29771	0.110086	0.5587	-3.69943e-07	0.00898187	0.113846	0.454545	0.721548	0.0454545	0.98015
pre_op_lac_mg/dl_medi	0.195958	0.421389	0.506337	0.000982508	0.138173		0.0555556	0.210526	0.444444	0.98059
pre_op_lac_mg/dl_mean	0.195958	0.421389	0.518057	0.000981981	0.0540174		0.0555556	0.210526	0.444444	0.98059
pre_op_neuro	-0.210129	0.187285	0.181345	0.00249336	0.984958		0.413636	0.40551	0.0863636	0.98067
c_val_pre_op_pat_anae_sefl_mean	-0.595238	0.11953	0.558393	-0.0106683	0.123043		0.6	0.785714	0.1	0.98078
c_val_pre_op_pat_anae_sefl_medi	-0.595238	0.11953	0.795015	-0.0138076	0.10993		0.6	0.785714	0.1	0.98078
c_val_pre_op_pat_anae_sefl_percentile_10	-0.809524	0.0149027	0.754263	-0.0218627	0.467964		0.733333	0.392857	0.233333	0.98078
c_val_pre_op_pat_anae_sefl_percentile_90	0.0238095	0.955374	0.899515	-0.00352343	0.0772162		0.466667	1	0.0333333	0.98078
c_val_pre_op_pat_anae_sefr_medi	-0.285714	0.492726	0.876759	0.0069608	0.110353		0.533333	1	0.0333333	0.98088
c_val_pre_op_pat_anae_sefr_mean	-0.285714	0.492726	0.825192	-0.0056236	0.0905324		0.533333	1	0.0333333	0.98088
c_val_pre_op_pat_anae_sefr_percentile_10	-0.619048	0.101733	0.841473	-0.0125301	0.00200114		0.666667	0.571429	0.166667	0.98088
c_val_pre_op_pat_anae_sefr_percentile_90	0.142857	0.735765	0.78743	-0.0074967	0.140277		0.466667	1	0.0333333	0.98088
c_val_pre_op_pat_anae_art_lvl_mean	0.6	0.208	4.86732e-06	-0.0793251	3.57779e-53		0.444444	1	0.0555556	0.98132
c_val_pre_op_pat_anae_art_lvl_percentile_90	0.485714	0.328723	0.0497565	-0.0345472	1.30321e-85		0.555556	1	0.0555556	0.98132
c_val_pre_op_pat_anae_art_lvl_percentile_10	0.654654	0.158302	7.24061e-15	-0.320355	9.0973e-163		0.666667	0.504985	0.166667	0.98132
c_val_pre_op_pat_anae_art_lvl_medi	0.654654	0.158302	2.21878e-16	-0.0779242	2.68647e-126		0.666667	0.504985	0.166667	0.98132
intra_op_nabic_mmol_amount_mean	-0.635764	0.124867	0.287361	0.00747524	0.194625	0.4795	0.5625	1	0.0625	0.98136
intra_op_nabic_mmol_amount_sum	-0.890909	0.00711313	0.613838	0.00337142	0.430663	0.4795	0.625	0.8	0.125	0.98136
intra_op_nabic_mmol_amount_median	-0.635764	0.124867	0.287361	0.00747524	0.194625	0.4795	0.5625	1	0.0625	0.98136
pre_op_clonidin_Âµg/h_rate_median	-0.268099	0.119434	0.354809	-0.512206	0.0332448	0.317311	0.42963	0.502972	0.0703704	0.98145
pre_op_clonidin_Âµg/h_rate_mean	-0.346146	0.0416592	0.329609	-0.539997	0.0331403	0.317311	0.446296	0.612707	0.0537037	0.98145
pre_op_vancomycin_g/h_rate_mean	-0.221808	0.392213	0.100247	0.000287417	0.0043118	0.0613688	0.38	0.600402	0.12	0.98176
intra_op_crp_mg/l_mean	0.325	0.432175	0.000137368	0.00273895	0.792371	0.317311	0	0.333333	0.5	0.98176
intra_op_crp_mg/l_medi	0.1	0.813746	1.10465e-05	0.00279887	0.651531	0.317311	0	0.333333	0.5	0.98176
pre_op_vancomycin_g/h_rate_median	-0.149336	0.567288	0.166032	0.000232886	0.00858373	0.0613688	0.34	0.461975	0.16	0.98176
intra_op_neuro	0.0133764	0.864598	0.0056979	0.36737	0.0346212		0.479663	0.11559	0.0203373	0.98201
NRS_combined_intra_op_nrs_combined_mean	0.386052	0.215162	0.146662	-0.0971752	0.166416	0.31731	0.75	0.301327	0.25	0.98234
NRS_combined_intra_op_nrs_combined_medi	0.386052	0.215162	0.153672	-0.0977024	0.17474	0.317311	0.75	0.301327	0.25	0.98234
pre_op_metronidazol_mg_amount_median	0.00373805	0.910047	0.449304	-0.000276387	7.31106e-14	2.90988e-11	0	0	0	0.9825
pre_op_metronidazol_mg_amount_sum	0.380257	0.199947	0.96351	9.10108e-06	0.00206232	0.113846	0.3125	0.453899	0.1875	0.9825
pre_op_metronidazol_mg_amount_mean	0.0223034	0.500194	0.434791	-0.00028631	7.19389e-14	2.91946e-11	0	0	0	0.9825
pre_op_oxycodon_mg_amount_mean	0.20561	0.54417	0.898837	-0.00230512	0.254718	0.31731	0.428571	0.882146	0.0714286	0.98254
pre_op_oxycodon_mg_amount_median	0.23531	0.486098	0.924981	-0.00170686	0.251653	0.317311	0.357143	0.652304	0.142857	0.98254
pre_op_oxycodon_mg_amount_sum	0.173306	0.61033	0.6854	-0.00033946	0.295446	0.317311	0.428571	0.881642	0.0714286	0.98254
pre_op_ephedrin_mg_amount_median	0.133333	0.679529	0.380686	0.0145484	0.772346		0.234375	0.173478	0.265625	0.98258
pre_op_ephedrin_mg_amount_sum	0.0945711	0.77002	0.209184	0.01781	0.85762		0.375	0.569697	0.125	0.98258
pre_op_ephedrin_mg_amount_mean	0.196491	0.540491	0.373979	0.0150404	0.778844		0.296875	0.307332	0.203125	0.98258
pre_op_tyrox	0.279408	0.166863	0.724049	0.00208877	0.385271	0.113846	0.316327	0.173796	0.183673	0.9827
pre_op_inhal_ml_amount_median	-0.0180809	0.945088	0.303	-0.000412308	0.160137		0.535714	0.843053	0.0357143	0.98285
pre_op_inhal_ml_amount_sum	-0.0702403	0.788792	0.851999	1.3263e-05	0.0650136		0.542857	0.806785	0.0428571	0.98285
pre_op_inhal_ml_amount_mean	-0.063515	0.808644	0.684266	-0.000335734	0.200922		0.55	0.766763	0.05	0.98285
intra_op_nabic_ml_amount_mean	0.2	0.8	0.685965	0.13278	0.685695		0.333333	1	0.166667	0.98288
intra_op_nabic_ml_amount_median	0.2	0.8	0.685965	0.13278	0.685695		0.333333	1	0.166667	0.98288
intra_op_nabic_ml_amount_sum	-0.4	0.6	0.59604	0.119814	0.933609		0.333333	1	0.166667	0.98288
pre_op_manna+feigenext_ml_amount_median	0.000474822	0.9885	0.621248	0.00370572	2.89868e-06	3.03109e-15	0	0	0	0.98316
pre_op_manna+feigenext_ml_amount_mean	-0.0356181	0.841494	0.230721	-0.0848829	0.0327068	0.0613688	0.53125	0.450982	0.03125	0.98316
pre_op_manna+feigenext_ml_amount_sum	-0.470282	0.00500618	0.00886749	0.000243848	0.00344007	0.0613688	0.448864	0.674093	0.0511364	0.98316
c_val_pre_op_praemedikation_pulm_risiko_copd_grad_percentile_90	-0.176842	0.582446	0.37919	0.166023	0.765712	1	0.375	0.505555	0.125	0.98329
c_val_pre_op_praemedikation_pulm_risiko_copd_grad_percentile_10	-0.176842	0.582446	0.37919	0.166023	0.765712	1	0.375	0.505555	0.125	0.98329
c_val_pre_op_praemedikation_pulm_risiko_copd_grad_medi	-0.176842	0.582446	0.37919	0.166023	0.765712	1	0.375	0.505555	0.125	0.98329
c_val_pre_op_praemedikation_pulm_risiko_copd_grad_mean	-0.176842	0.582446	0.37919	0.166023	0.765712	1	0.375	0.505555	0.125	0.98329
pre_op_protein_urine_mg/l_medi	0.231885	0.354506	0.945395	1.80247e-05	2.17194e-09		0.488889	1	0.0111111	0.98336
pre_op_protein_urine_mg/l_mean	0.219463	0.381577	0.953275	1.53014e-05	9.90305e-09		0.511111	1	0.0111111	0.98336
pre_op_midazolam_mg_amount_mean	0.238247	0.357127	0.0626316	0.0148098	0.819608		0.310606	0.226944	0.189394	0.98336
pre_op_midazolam_mg_amount_sum	0.162651	0.532811	0.302805	0.000461592	0.232945		0.25	0.10739	0.25	0.98336
pre_op_midazolam_mg_amount_median	0.160572	0.538131	0.025271	0.0116016	0.283634		0.295455	0.18973	0.204545	0.98336
intra_op_esketamin_mg_amount_sum	-0.0490881	0.908108	0.504542	0.0038876	0.000144453		0.466667	1	0.0333333	0.98339
intra_op_esketamin_mg_amount_median	0.283133	0.496816	0.196016	0.00580953	0.000436509		0.166667	0.177113	0.333333	0.98339
intra_op_esketamin_mg_amount_mean	0.283133	0.496816	0.196016	0.00580953	0.000436509		0.166667	0.177113	0.333333	0.98339
pre_op_levothyroxin_Âµg_amount_sum	0.370646	0.0623211	0.309011	0.0447076	0.427473	0.113846	0.265306	0.0926974	0.234694	0.98349
pre_op_levothyroxin_Âµg_amount_mean	0.293428	0.145708	0.465831	1.54264	0.317559	0.113846	0.464286	0.821355	0.0357143	0.98349
pre_op_levothyroxin_Âµg_amount_median	0.26835	0.185008	0.378233	1.8695	0.310098	0.113846	0.443878	0.705176	0.0561224	0.98349
pre_op_macrogol_mg_amount_mean	0.0516515	0.133786	0.713033	0.000449504	0.00398156	3.6209e-17	0	0	0	0.98386
pre_op_macrogol_mg_amount_median	0.0516343	0.133915	0.64858	0.000416663	0.00404162	3.64447e-17	0	0	0	0.98386
pre_op_macrogol_mg_amount_sum	-0.142291	0.517208	0.276785	7.9025e-06	3.92908e-10		0.380769	0.351283	0.119231	0.98386
pre_op_torasemid_mg_amount_median	-0.43825	0.134154	0.875288	-0.000397127	0.224214	0.317311	0.5	1	0	0.98425
pre_op_torasemid_mg_amount_mean	-0.437613	0.134787	0.830205	-0.000541044	0.231502	0.317311	0.5625	0.834115	0.0625	0.98425
pre_op_torasemid_mg_amount_sum	-0.561111	0.0460282	0.93522	-7.66183e-06	0.216807	0.317311	0.375	0.630303	0.125	0.98425
intra_op_hydrocortison_mg_amount_sum	-0.0147276	0.928131	0.707942	0.000531555	0.861977	0.4795	0.446552	0.627387	0.0534483	0.98446
intra_op_hydrocortison_mg_amount_median	0.0292857	0.857636	0.965706	0.000100893	0.840118	0.4795	0.481034	0.870611	0.0189655	0.98446
intra_op_hydrocortison_mg_amount_mean	0.0248864	0.87885	0.990951	2.71086e-05	0.840255	0.4795	0.487931	0.922328	0.012069	0.98446
intra_op_clindamycin_mg_amount_median	0.26964	1.81581e-18	0.193164	0.000176379	0.000269893	2.91479e-07	0	0	0	0.98468
intra_op_clindamycin_mg_amount_sum	-0.617914	0.1392	0.828925	0.000201018	0.133323		0.583333	1	0.0833333	0.98468
intra_op_clindamycin_mg_amount_mean	0.269426	1.93601e-18	0.200086	0.000173542	0.000263517	2.90893e-07	0	0	0	0.98468
intra_op_vancomycin_g_amount_median	0.00129456	0.967321	0.800275	-6.47524e-08	7.12152e-06	3.80288e-12	0	0	0	0.98485
intra_op_vancomycin_g_amount_mean	-0.00269247	0.932096	0.801358	-6.43938e-08	7.12148e-06	3.8031e-12	0	0	0	0.98485
intra_op_vancomycin_g_amount_sum	0.0134819	0.669617	0.798319	-6.53852e-08	7.11518e-06	3.79728e-12	0	0	0	0.98485
c_val_pre_op_patient_its_dialyse_ausfuhr_medi	-0.0749388	0.774995	0.00153687	-0.000377502	0.392333		0.814286	0.0330111	0.314286	0.98513
c_val_pre_op_patient_its_dialyse_ausfuhr_percentile_90	-0.180086	0.48916	0.163321	-0.000225206	0.436639	1	0.778571	0.0635466	0.278571	0.98513
c_val_pre_op_patient_its_dialyse_ausfuhr_percentile_10	-0.26552	0.303002	0.0568391	-0.000339302	1.34549e-61		0.835714	0.0247074	0.335714	0.98513
c_val_pre_op_patient_its_dialyse_ausfuhr_mean	-0.0921379	0.725058	0.0325955	-0.000354788	0.0455477		0.785714	0.055327	0.285714	0.98513
pre_op_parecoxib_mg_amount_mean	-0.0405436	0.260841	0.539013	0.000113655	0.000612244	5.73467e-05	0	0	0	0.98517
pre_op_parecoxib_mg_amount_sum	-0.0415134	0.249599	0.272567	6.173e-05	0.000591725	6.0437e-05	0	0	0	0.98517
pre_op_parecoxib_mg_amount_median	-0.0331149	0.358485	0.348753	0.00423897	0.000550325	5.09242e-05	0	0	0	0.98517
c_val_pre_op_co_bilanz_ausfuhr_stuhlgang_mean	-0.133673	0.497687	0.494691	0.000436951	0.0174792		0.432292	0.560477	0.0677083	0.98519
c_val_pre_op_co_bilanz_ausfuhr_stuhlgang_percentile_10	0.0835636	0.672472	0.875914	0.000165745	1.10641e-24		0.471354	0.815501	0.0286458	0.98519
c_val_pre_op_co_bilanz_ausfuhr_stuhlgang_percentile_90	-0.21563	0.270456	0.298128	0.00036012	0.0119302		0.434896	0.576371	0.0651042	0.98519
c_val_pre_op_co_bilanz_ausfuhr_stuhlgang_medi	-0.190428	0.331733	0.821408	0.000150118	3.7307e-06		0.471354	0.815073	0.0286458	0.98519
pre_op_nabic_mmol_amount_mean	-0.0028504	0.992626	0.546703	-0.00218566	0.0236324		0.666667	0.33666	0.166667	0.98544
pre_op_nabic_mmol_amount_median	-0.0228032	0.941056	0.628776	-0.00175228	1.36441e-12		0.666667	0.33666	0.166667	0.98544
pre_op_nabic_mmol_amount_sum	-0.527624	0.0638644	0.34381	9.655e-05	0.0178289		0.666667	0.351785	0.166667	0.98544
c_val_pre_op_fall_thdrain_verlauf_meng_medi	0.718185	0.171795	6.04309e-05	0.000860422	1.52349e-22	1	0.75	0.8	0.25	0.98553
c_val_pre_op_fall_thdrain_verlauf_meng_mean	0.718185	0.171795	2.54386e-08	0.000942394	0		0.75	0.8	0.25	0.98553
c_val_pre_op_fall_thdrain_verlauf_meng_percentile_90	0.974679	0.00481823	2.34728e-18	0.00142724	0		1	0.4	0.5	0.98553
c_val_pre_op_fall_thdrain_verlauf_meng_percentile_10	0.289474	0.636645	4.73128e-05	0.000718699	0		0.5	1	0	0.98553
pre_op_vancomycin_mg_amount_median	-0.214773	0.44208	0.15288	9.89415e-05	0.0232701		0.571429	0.679988	0.0714286	0.98554
pre_op_vancomycin_mg_amount_sum	-0.381038	0.161136	0.035337	1.83745e-05	1.41596e-06		0.401786	0.562485	0.0982143	0.98554
pre_op_vancomycin_mg_amount_mean	-0.283147	0.306491	0.585503	0.000191161	0.0205641	1	0.589286	0.599245	0.0892857	0.98554
pre_op_hydrocortison_mg_amount_sum	0.194978	0.469288	0.270851	0.000199694	0.0660471		0.31746	0.242886	0.18254	0.98569
pre_op_hydrocortison_mg_amount_mean	0.0398819	0.883413	0.632087	0.00188691	0.00998723		0.412698	0.595544	0.0873016	0.98569
pre_op_hydrocortison_mg_amount_median	0.0746491	0.783502	0.473745	0.00182138	0.0605078		0.460317	0.831729	0.0396825	0.98569
intra_op_tk_ml_amount_median	-0.25057	0.457385	0.0281783	-0.0940239	0.9188		0.6	0.36131	0.1	0.98575
intra_op_tk_ml_amount_mean	-0.25057	0.457385	0.0281783	-0.0940239	0.9188		0.6	0.36131	0.1	0.98575
intra_op_tk_ml_amount_sum	-0.130856	0.701348	0.880364	-0.000289582	0.93486	1	0.6	0.560114	0.1	0.98575
intra_op_got_u/l_mean	1	1.40427e-24		-0.707692			0.5	1	0	0.98597
intra_op_got_u/l_medi	1	1.40427e-24		-0.707692			0.5	1	0	0.98597
pre_op_vitaminb_mg_amount_sum	0.00911519	0.969576	0.00433606	7.68682e-05	0.150004	0.317311	0.180556	0.0340582	0.319444	0.98599
pre_op_vitaminb_mg_amount_median	-0.0385078	0.87195	0.876717	0.000112294	0.261468	0.317311	0.527778	0.879275	0.0277778	0.98599
pre_op_vitaminb_mg_amount_mean	-0.191589	0.418411	0.482271	0.000604896	0.181933	0.317311	0.458333	0.811101	0.0416667	0.98599
intra_op_bili_mg/dl_mean	0.6	0.208	0	0.794281			0	0.666667	0.5	0.98604
intra_op_bili_mg/dl_medi	0.6	0.208	0	0.790514			0	0.666667	0.5	0.98604
pre_op_amlodipin_mg_amount_mean	-0.211271	0.262408	2.83857e-07	0.0748409	4.61058e-05		0.41	0.317639	0.09	0.98606
pre_op_amlodipin_mg_amount_sum	-0.297072	0.110887	0.651781	-0.000338012	0.00938316		0.4825	0.890995	0.0175	0.98606
pre_op_amlodipin_mg_amount_median	-0.222419	0.237466	7.84228e-22	0.0784036	0.000100093		0.4	0.262962	0.1	0.98606
c_val_intra_op_score_baby_gcs_wert_percentile_90	0.307234	0.119027	0.126259	-0.0264605	0.0826536	0.0613688	0.666667	0.286592	0.166667	0.98609
c_val_intra_op_score_baby_gcs_wert_medi	0.227194	0.25443	0.179144	-0.0238916	0.101443	0.0613688	0.64	0.374528	0.14	0.98609
c_val_intra_op_score_baby_gcs_wert_percentile_10	0.140299	0.485189	0.280163	-0.0195005	0.126666	0.0613688	0.62	0.449474	0.12	0.98609
c_val_intra_op_score_baby_gcs_wert_mean	0.203645	0.308286	0.181201	-0.0238261	0.102183	0.0613688	0.64	0.374714	0.14	0.98609
pre_op_glucose_g/h_rate_mean	-0.114434	0.621362	5.79051e-07	8.64208e-05	0.0358935		0.259259	0.0699544	0.240741	0.98612
pre_op_glucose_g/h_rate_median	0.0127036	0.956415	0.0382457	6.31494e-05	1.03515e-08		0.333333	0.212727	0.166667	0.98612
pre_op_linezolid_mg_amount_sum	0.603584	0.0103037	0.842369	4.38349e-06	0.555371	0.113846	0.453125	0.863711	0.046875	0.98632
intra_op_magnesium_mmol_amount_mean	-0.432049	0.392251	0.166707	0.00998695	0.0910902		0.375	0.802587	0.125	0.98632
intra_op_magnesium_mmol_amount_median	-0.432049	0.392251	0.166707	0.00998695	0.0910902		0.375	0.802587	0.125	0.98632
pre_op_linezolid_mg_amount_mean	0.0383002	0.307124	0.393359	0.000326934	2.68581e-09	9.17062e-16	0	0	0	0.98632
intra_op_magnesium_mmol_amount_sum	-0.432049	0.392251	0.166707	0.00998695	0.0910902		0.375	0.802587	0.125	0.98632
pre_op_linezolid_mg_amount_median	0.0340059	0.364568	0.416164	0.000316674	2.67176e-09	9.1993e-16	0	0	0	0.98632
pre_op_laxanz_mg_amount_median	0.280689	0.310891	1.00678e-08	0.16111	0.389464		0.169643	0.0320921	0.330357	0.98645
pre_op_laxanz_mg_amount_mean	0.326394	0.235103	0.0562254	0.158114	0.435297		0.1875	0.0449281	0.3125	0.98645
pre_op_laxanz_mg_amount_sum	0.00268817	0.992414	0.0363306	0.00289561	0.103869		0.276786	0.16416	0.223214	0.98645
pre_op_vitamink_mg_amount_median	0.177743	0.580495	0.318383	-0.0253193	0.205298	0.317311	0.645833	0.464214	0.145833	0.98678
pre_op_vitamink_mg_amount_mean	0.324814	0.302947	0.406874	-0.0222488	0.189979	0.317311	0.583333	0.729381	0.0833333	0.98678
pre_op_atorvastatin_mg_amount_sum	0.174766	0.707819	0.778163	-0.00150617	0.725032	0.317311	0.5	1	0	0.98678
pre_op_atorvastatin_mg_amount_mean	0.578088	0.174007	0.75403	-0.0067189	0.73993	0.31731	0.583333	1	0.0833333	0.98678
pre_op_atorvastatin_mg_amount_median	0.532291	0.21873	0.829068	-0.00453194	0.766355	0.31731	0.583333	1	0.0833333	0.98678
pre_op_vitamink_mg_amount_sum	0.0925273	0.774875	0.776818	0.000292216	0.241469	0.317311	0.583333	0.747637	0.0833333	0.98678
intra_op_antagonist	0.0378307	0.266941	0.248818	-0.038129	1.2074e-16	0.00204946	0	0	0	0.98685
intra_op_creatinin_mg/dl_medi	0.0956522	0.806619	0.927338	0.0102612	0.668035	0.220671	0.6	1	0.1	0.98691
intra_op_creatinin_mg/dl_mean	0.0956522	0.806619	0.928068	0.0101579	0.668506	0.220671	0.6	1	0.1	0.98691
intra_op_bupivacain_Âµg_amount_median	-0.469771	7.08321e-48	0.074469	-0.728546	0.0164232	0.0101964	0	0	0	0.98696
intra_op_bupivacain_Âµg_amount_mean	-0.468649	1.25875e-47	0.193563	-0.553197	0.00617751	0.0102868	0	0	0	0.98696
intra_op_bupivacain_Âµg_amount_sum	-0.425589	1.02401e-38	0.234948	-0.246845	0.00163012	0.0114001	0	0	0	0.98696
c_val_intra_op_score_rass_wert_percentile_10	0.136459	0.544826	0.277189	-0.0625339	0.195818	0.0613688	0.669643	0.284794	0.169643	0.98706
c_val_intra_op_score_rass_wert_percentile_90	0.237101	0.288041	0.195064	-0.0717252	0.169288	0.0613688	0.678571	0.263332	0.178571	0.98706
c_val_intra_op_score_rass_wert_mean	0.237101	0.288041	0.206517	-0.0704377	0.173557	0.0613689	0.678571	0.263332	0.178571	0.98706
c_val_intra_op_score_rass_wert_medi	0.237101	0.288041	0.195064	-0.0717252	0.169288	0.0613688	0.678571	0.263332	0.178571	0.98706
intra_op_kalium_mmol/h_rate_median	0.0427338	0.879805	0.482714	0.0106224	0.387419	0.317311	0.366667	0.533757	0.133333	0.98716
intra_op_kalium_mmol/h_rate_mean	0.0427338	0.879805	0.483293	0.0106148	0.387579	0.31731	0.366667	0.533757	0.133333	0.98716
pre_op_bisoprolol_mg_amount_sum	0.0606072	0.88664	0.263113	0.00626014	0.000146204		0.28125	0.38363	0.21875	0.98725
pre_op_bisoprolol_mg_amount_mean	0.527964	0.178644	0.412944	0.0742435	5.35047e-05		0.4375	0.874367	0.0625	0.98725
pre_op_bisoprolol_mg_amount_median	0.527964	0.178644	0.412944	0.0742435	5.35047e-05		0.4375	0.874367	0.0625	0.98725
pre_op_hydrocortison_mg/h_rate_mean	0.182137	0.571016	0.455358	0.00423908	0.00549365		0.428571	0.755051	0.0714286	0.98735
pre_op_hydrocortison_mg/h_rate_median	0.210526	0.511329	0.462993	0.00424151	0.00298304		0.471429	0.93517	0.0285714	0.98735
pre_op_melatonin_mg_amount_mean	-0.157418	0.546247	0.106194	0.00460314	0.309399		0.425	0.668076	0.075	0.98737
pre_op_melatonin_mg_amount_median	-0.224674	0.385967	0.104369	0.00385083	0.333523		0.391667	0.515816	0.108333	0.98737
pre_op_melatonin_mg_amount_sum	-0.223319	0.388912	0.0506205	0.000434646	0.447215		0.191667	0.0567076	0.308333	0.98737
pre_op_kalium_ml_amount_median	0.0551495	0.812322	0.0193488	0.0194905	0.0454316	0.113846	0.3125	0.234499	0.1875	0.98746
pre_op_kalium_ml_amount_mean	0.0777926	0.737497	0.0283485	0.0220326	0.0525641	0.113846	0.335938	0.292911	0.164062	0.98746
pre_op_kalium_ml_amount_sum	-0.0312708	0.892961	0.81865	4.33635e-05	0.125397	0.113846	0.46875	0.874459	0.03125	0.98746
c_val_pre_op_score_timedupandgo_sec_percentile_10	0.606119	0.0166129	0.697891	-0.00343768	0.650806	0.4795	0.458333	0.927185	0.0416667	0.98748
c_val_pre_op_score_timedupandgo_sec_percentile_90	0.606119	0.0166129	0.697891	-0.00343768	0.650806	0.4795	0.458333	0.927185	0.0416667	0.98748
c_val_pre_op_score_timedupandgo_sec_mean	0.606119	0.0166129	0.697891	-0.00343768	0.650806	0.4795	0.458333	0.927185	0.0416667	0.98748
c_val_pre_op_score_timedupandgo_sec_medi	0.606119	0.0166129	0.697891	-0.00343768	0.650806	0.4795	0.458333	0.927185	0.0416667	0.98748
intra_op_antithrom_%_mean	-0.097327	0.00911375	0.760515	-0.000279142	1.67756e-14	1.00877e-07	0	0	0	0.98749
intra_op_antithrom_%_medi	-0.0937784	0.0119964	0.707835	-0.000339952	1.7008e-14	9.76134e-08	0	0	0	0.98749
pre_op_kalium_ml/h_rate_median	-0.0554688	0.770952	0.0694292	0.179464	0.0434875	1	0	0	0	0.98752
pre_op_kalium_ml/h_rate_mean	-0.0177238	0.925936	1.29407e-20	0.216554	0.0382482		0	0	0	0.98752
pre_op_methylpredinisolon_mg_amount_mean	0.286667	0.281726	0.389619	0.00155797	8.22413e-07		0.444444	0.749754	0.0555556	0.98758
pre_op_methylpredinisolon_mg_amount_median	0.383136	0.142971	0.241158	0.00143279	0.324363		0.5	1	0	0.98758
pre_op_methylpredinisolon_mg_amount_sum	-0.369743	0.158675	0.00539153	0.000291675	2.17367e-10		0.404762	0.560156	0.0952381	0.98758
intra_op_mannitol_g_amount_mean	-0.0840192	0.357522	0.219176	-4.3606e-06	0.10932		0.529481	0.628179	0.0294811	0.98761
intra_op_mannitol_g_amount_median	-0.0840192	0.357522	0.219176	-4.3606e-06	0.10932		0.529481	0.628179	0.0294811	0.98761
intra_op_mannitol_g_amount_sum	-0.102464	0.261413	0.96179	-1.37561e-07	0.212402		0.490566	0.878127	0.00943396	0.98761
pre_op_ropivacain_Âµg_amount_median	0.388912	1.535e-24	0.0129616	0.517236	2.72331e-09	7.79222e-10	0	0	0	0.98774
pre_op_ropivacain_Âµg_amount_mean	0.402957	2.20628e-26	0.0074154	0.613809	9.15029e-09	7.97485e-10	0	0	0	0.98774
pre_op_ropivacain_Âµg_amount_sum	0.361026	3.8902e-21	0.718306	0.0194175	1.62292e-11	2.25209e-09	0	0	0	0.98774
pre_op_glucose_ml_amount_median	0.0835706	0.786059	0.00179003	0.0019377	0.365097	1	0.0952381	0.0169941	0.404762	0.98778
pre_op_glucose_ml_amount_mean	0.0950413	0.757437	4.51835e-05	0.00220507	0.257192		0.107143	0.0220875	0.392857	0.98778
pre_op_glucose_ml_amount_sum	0.299863	0.319548	0.46305	3.1268e-05	0.423171		0.309524	0.294872	0.190476	0.98778
pre_op_ramipril_mg_amount_median	0.0786191	0.780624	0.20726	-0.114834	3.69167e-61		0.63	0.407626	0.13	0.98783
pre_op_ramipril_mg_amount_mean	0.10602	0.706878	0.381879	-0.0509884	0.0126448		0.56	0.74591	0.06	0.98783
pre_op_ramipril_mg_amount_sum	-0.016129	0.954504	0.662992	0.00135645	0.0277637		0.44	0.759046	0.06	0.98783
pre_op_metoclopramid_mg_amount_mean	-0.198175	0.49704	0.223235	0.0163219	0.864857		0.427083	0.651239	0.0729167	0.98785
pre_op_metoclopramid_mg_amount_median	-0.0373522	0.899121	0.0974227	0.0143033	0.896601		0.375	0.372966	0.125	0.98785
pre_op_metoclopramid_mg_amount_sum	-0.226572	0.436023	0.940487	9.2932e-05	0.457681		0.354167	0.395616	0.145833	0.98785
pre_op_urapidil_mg/h_rate_median	-0.150074	0.494303	0.507282	-0.00452161	1.14788e-24		0.632353	0.362371	0.132353	0.98813
pre_op_tk_ml_amount_mean	0.241364	1.29304e-09	0.27678	0.0019592	5.50007e-09	2.86434e-11	0	0	0	0.98813
pre_op_tk_ml_amount_median	0.132641	0.000966976	0.326689	0.00178675	5.1028e-09	2.84566e-11	0	0	0	0.98813
pre_op_urapidil_mg/h_rate_mean	-0.217768	0.31819	0.406318	-0.00597075	4.04355e-06		0.72549	0.117131	0.22549	0.98813
pre_op_tk_ml_amount_sum	-0.761944	0.00641939	0.435735	-2.69359e-05	0.00563979		0.857143	0.0597059	0.357143	0.98813
intra_op_sugammadex_mg_amount_median	0.076531	0.0332676	0.83634	-3.58486e-05	8.53505e-16	0.000937373	0	0	0	0.98821
intra_op_sugammadex_mg_amount_sum	0.0772537	0.0316341	0.0653009	-0.000267175	4.4047e-16	0.000883296	0	0	0	0.98821
intra_op_sugammadex_mg_amount_mean	0.073701	0.0403743	0.845823	-3.37412e-05	8.56153e-16	0.000938046	0	0	0	0.98821
pre_op_dimenhydrinat_mg_amount_median	0.948683	0.0513167	0.118411	-0.0336267	0		0.666667	1	0.166667	0.98832
pre_op_dimenhydrinat_mg_amount_mean	0.948683	0.0513167	0.118411	-0.0336267	0		0.666667	1	0.166667	0.98832
pre_op_dimenhydrinat_mg_amount_sum	0.4	0.6	0.810386	0.00233711	0.888336		0.333333	1	0.166667	0.98832
pre_op_melperon_mg_amount_sum	0.229409	0.359813	0.0175608	-0.000913732	0.0363982	0.31731	0.683333	0.241887	0.183333	0.98875
pre_op_melperon_mg_amount_median	-0.388311	0.111291	0.683525	0.00783821	0.222435	0.31731	0.5	1	0	0.98875
pre_op_melperon_mg_amount_mean	0.252522	0.312038	0.841476	-0.00377657	0.311679	0.317311	0.55	0.741634	0.05	0.98875
intra_op_meronem_g_amount_mean	-0.0130543	0.72475	0.84976	-6.69768e-06	4.96302e-08	2.00641e-06	0	0	0	0.98879
intra_op_meronem_g_amount_median	-0.0130543	0.72475	0.84976	-6.69768e-06	4.96302e-08	2.00641e-06	0	0	0	0.98879
intra_op_meronem_g_amount_sum	0.00248509	0.946559	0.947444	1.82635e-06	4.74879e-08	1.71268e-06	0	0	0	0.98879
pre_op_vancomycin_mg/h_rate_median	-0.196036	0.50179	0.88272	3.40238e-05	4.2965e-14		0.612245	0.521987	0.112245	0.98879
pre_op_vancomycin_mg/h_rate_mean	-0.2	0.493004	0.811271	5.57135e-05	0.0310032		0.530612	0.901515	0.0306122	0.98879
pre_op_esketamin_mg_amount_sum	-0.542693	0.10504	0.00357558	9.32689e-05	0.00716604		0.333333	0.47619	0.166667	0.98883
pre_op_esketamin_mg_amount_mean	-0.329274	0.352858	0.0677844	0.00104931	0.00015568		0.291667	0.352381	0.208333	0.98883
pre_op_esketamin_mg_amount_median	-0.329274	0.352858	0.0353365	0.000725851	0.00394299		0.291667	0.352381	0.208333	0.98883
pre_op_magnesium_mg_amount_median	0.111803	0.857945	0.20323	-0.000435923	0.00413958		0.833333	0.332922	0.333333	0.98887
pre_op_magnesium_mg_amount_sum	0.447214	0.450185	0.949722	-1.99875e-05	0.451739		0.5	1	0	0.98887
pre_op_magnesium_mg_amount_mean	0.111803	0.857945	0.20323	-0.000435923	0.00413958		0.833333	0.332922	0.333333	0.98887
pre_op_lormetazepam_mg_amount_mean	-0.515152	0.127553	0.0071933	-0.1823	0.251603		0.75	0.257143	0.25	0.98894
pre_op_lormetazepam_mg_amount_sum	-0.334348	0.345036	0.0778439	0.00615843	0.00491956		0.458333	0.914849	0.0416667	0.98894
pre_op_lormetazepam_mg_amount_median	-0.454545	0.186905	0.181128	-0.432634	0.0236408		0.833333	0.114286	0.333333	0.98894
pre_op_ropivacain_Âµg/h_rate_mean	0.17385	3.00179e-05	0.00880113	14.5933	5.5626e-09	3.84934e-09	0	0	0	0.98902
pre_op_ropivacain_Âµg/h_rate_median	0.183192	1.07583e-05	0.00147369	16.1786	7.27634e-09	3.67778e-09	0	0	0	0.98902
pre_op_magnesium_mmol_amount_sum	0.721525	0.028214	0.726467	-0.00231632	3.48929e-44		0.225	0.216801	0.275	0.98922
pre_op_magnesium_mmol_amount_mean	0.461606	0.211008	0.399241	0.00799417	0.0529064		0.275	0.31689	0.225	0.98922
pre_op_magnesium_mmol_amount_median	0.433099	0.244236	0.261849	0.00881088	0.0294274		0.25	0.253887	0.25	0.98922
pre_op_linezolid_mg/h_rate_median	-0.432001	0.0947192	0.569427	-0.000900108	0.456899	0.113846	0.571429	0.57075	0.0714286	0.98924
pre_op_linezolid_mg/h_rate_mean	-0.432001	0.0947192	0.569427	-0.000900108	0.456899	0.113846	0.571429	0.57075	0.0714286	0.98924
pre_op_intleu_6_ng/l_medi	0.147111	0.648215	0.394724	0.000364966	0.867186		0.514286	1	0.0142857	0.98926
pre_op_intleu_6_ng/l_mean	0.0770579	0.811859	0.31066	0.000425648	0.732527		0.457143	0.876263	0.0428571	0.98926
intra_op_fluid_ml/h_rate_median	0.423265	0.0176665	0.45261	0.000117246	0.00289024		0	0	0	0.9893
intra_op_fluid_ml/h_rate_mean	0.439315	0.0134109	0.383214	0.000142383	0.00537863		0	0	0	0.9893
c_val_intra_op_co_score_cam_icu_wert_mean	0.0845154	0.842287	0.0956565	-0.696588	0.343903	0.31731	0.75	0.288844	0.25	0.98944
c_val_intra_op_co_score_cam_icu_wert_percentile_10	0.0845154	0.842287	0.0956565	-0.696588	0.343903	0.31731	0.75	0.288844	0.25	0.98944
c_val_intra_op_co_score_cam_icu_wert_percentile_90	0.0845154	0.842287	0.0956565	-0.696588	0.343903	0.31731	0.75	0.288844	0.25	0.98944
c_val_intra_op_co_score_cam_icu_wert_medi	0.0845154	0.842287	0.0956565	-0.696588	0.343903	0.31731	0.75	0.288844	0.25	0.98944
pre_op_glucose_kcal_amount_median	0.213328	0.464	0.953427	-0.000331768	0.116364		0.533333	0.890273	0.0333333	0.98972
pre_op_glucose_kcal_amount_mean	0.16463	0.573831	0.927927	-0.000603256	0.327455		0.555556	0.787897	0.0555556	0.98972
pre_op_glucose_kcal_amount_sum	-0.0442968	0.880478	0.430376	-0.000173067	0.263494	1	0.533333	0.893463	0.0333333	0.98972
pre_op_acc_mg_amount_median	0.0299489	0.930346	0.806779	-0.000285348	0.034361		0.533333	0.913116	0.0333333	0.9898
pre_op_acc_mg_amount_mean	0.0299489	0.930346	0.806779	-0.000285348	0.034361		0.533333	0.913116	0.0333333	0.9898
pre_op_acc_mg_amount_sum	-0.00686501	0.984018	0.271943	1.44209e-05	0.230666		0.483333	1	0.0166667	0.9898
pre_op_norepinephrin_mg/h_rate_mean	-0.264238	0.432354	0.496282	-0.923828	0.916534		0.616667	0.583025	0.116667	0.9899
pre_op_norepinephrin_mg/h_rate_median	-0.474547	0.140257	0.622278	-0.568325	0.418583		0.483333	1	0.0166667	0.9899
pre_op_ibuprofen_mg_amount_median	-0.0979593	0.023454	0.153036	0.000204726	0.000597709	9.67212e-06	0	0	0	0.98992
pre_op_ibuprofen_mg_amount_sum	-0.755929	0.0300197		0.0008	0		0.75	1	0.25	0.98992
pre_op_ibuprofen_mg_amount_mean	-0.0879794	0.041936	0.12629	0.000219718	0.000634462	9.77712e-06	0	0	0	0.98992
pre_op_bupivacain_mg_amount_mean	0.297881	2.9277e-12	0.988964	-1.6296e-10	0.905511	1.25815e-06	0	0	0	0.98994
pre_op_bupivacain_mg_amount_sum	0.269812	3.04677e-10	0.990521	-3.47698e-11	0.905886	1.25808e-06	0	0	0	0.98994
pre_op_bupivacain_mg_amount_median	0.254819	2.95479e-09	0.991837	-1.10829e-10	0.905803	1.2581e-06	0	0	0	0.98994
pre_op_calcium_mmol_amount_mean	-0.518875	0.232754	0.998845	-0.000152029	0.474078	1	0.5	1	0	0.98996
pre_op_calcium_mmol_amount_median	-0.709299	0.0742769	0.933998	-0.00598103	0.265913		0.583333	0.845356	0.0833333	0.98996
pre_op_calcium_mmol_amount_sum	-0.852437	0.0148141	0.0422681	0.0539447	0.0160809		0.583333	0.854445	0.0833333	0.98996
pre_op_risperidon_mg_amount_sum	0.0124309	0.96785	0.016918	-0.029276	0.206596		0.666667	0.44562	0.166667	0.98999
pre_op_risperidon_mg_amount_mean	-0.231948	0.445747	0.32551	0.529802	0.598759	1	0.3	0.348539	0.2	0.98999
pre_op_risperidon_mg_amount_median	-0.247765	0.414409	0.351486	0.394376	0.585505	1	0.3	0.295949	0.2	0.98999
praemedikation_sonst_risik_nebendiagn	-0.00538455	0.901856	0.322125	-0.00021489	0.00030836	0.0143059	0	0	0	0.99018
c_val_intra_op_vital_sao2_2_medi	0.0315447	0.418479	0.0101044	-0.0103882	5.38192e-07	0.00112312	0	0	0	0.99027
c_val_intra_op_vital_sao2_2_percentile_90	0.0563339	0.148276	0.147254	-0.00640954	6.64409e-07	0.0010407	0	0	0	0.99027
c_val_intra_op_vital_sao2_2_percentile_10	-0.0305852	0.43278	4.3145e-07	-0.0158967	7.99554e-07	0.00227278	0	0	0	0.99027
c_val_intra_op_vital_sao2_2_mean	-0.00983965	0.8008	0.00103652	-0.0131609	5.66644e-07	0.00126794	0	0	0	0.99027
intra_op_alfentanil_mg_amount_sum	0.060498	0.128997	0.992924	-1.60416e-07	0.963009	0.00119463	0	0	0	0.99034
intra_op_alfentanil_mg_amount_median	0.0619766	0.119888	0.987268	1.08444e-06	0.961481	0.00119471	0	0	0	0.99034
intra_op_alfentanil_mg_amount_mean	0.0666413	0.094416	0.994684	4.1322e-07	0.963252	0.00119462	0	0	0	0.99034
intra_op_insulin_I.E./h_rate_median	0.205196	0.740582	0.565872	-0.186823	0.886059	1	1	0.4	0.5	0.99043
intra_op_insulin_I.E./h_rate_mean	0.205196	0.740582	0.565872	-0.186823	0.886059	1	1	0.4	0.5	0.99043
intra_op_midazolam_mg_amount_median	-0.0292443	0.466589	0.998391	-5.33903e-10	0.859725	4.48928e-07	0	0	0	0.99049
intra_op_midazolam_mg_amount_sum	-0.00190142	0.962254	0.997073	-3.70339e-10	0.90964	4.45078e-07	0	0	0	0.99049
intra_op_midazolam_mg_amount_mean	-0.0221854	0.580772	0.997531	-8.29315e-10	0.859123	4.48985e-07	0	0	0	0.99049
intra_op_fibrinogen_g_amount_mean	-0.040008	0.918605	0.511718	0.000171882	0.0159741	0.4795	0.5	1	0	0.99051
intra_op_fibrinogen_g_amount_sum	-0.27501	0.473874	0.97061	-3.85861e-06	0.0468285	0.4795	0.666667	0.512691	0.166667	0.99051
intra_op_fibrinogen_g_amount_median	-0.040008	0.918605	0.511718	0.000171882	0.0159741	0.4795	0.5	1	0	0.99051
pre_op_hydromorphon_mg_amount_median	0.166173	0.538506	0.26119	0.00732583	0.0183271	0.31731	0.3125	0.270374	0.1875	0.99054
pre_op_spironolacton_mg_amount_mean	0.0616887	0.865568	0.0953909	-0.00472415	3.93822e-11		0.666667	0.43934	0.166667	0.99054
pre_op_spironolacton_mg_amount_median	0	1	0.18197	-0.0042731	6.78028e-21		0.595238	0.623433	0.0952381	0.99054
pre_op_hydromorphon_mg_amount_mean	-0.0591716	0.827681	0.289016	0.00709547	0.0113536	0.317311	0.395833	0.572761	0.104167	0.99054
pre_op_spironolacton_mg_amount_sum	-0.57751	0.0804126	0.00992746	-0.000363347	5.97965e-44		0.952381	0.0396348	0.452381	0.99054
pre_op_inhal_ml/h_rate_mean	-0.894427	0.105573	1	0	0		0	0	0	0.99054
pre_op_hydromorphon_mg_amount_sum	-0.559172	0.0243287	0.397305	0.000198418	0.00835946	0.31731	0.354167	0.413586	0.145833	0.99054
pre_op_inhal_ml/h_rate_median	-0.894427	0.105573	0.388269	-1.59791e-13	0		0	0	0	0.99054
intra_op_enoximon_mg_amount_mean	-0.138106	0.000581664	0.0102699	0.0014102	0.0597675	2.33977e-05	0	0	0	0.9906
intra_op_eigenblut_ml_amount_mean	0.0637382	0.114326	0.994292	9.44759e-10	2.96347e-09	0.00617007	0	0	0	0.9906
intra_op_enoximon_mg_amount_median	-0.136424	0.000679461	0.0141135	0.00132038	0.0616826	1.99147e-05	0	0	0	0.9906
intra_op_eigenblut_ml_amount_sum	0.0490478	0.224518	0.993021	1.25948e-09	2.96349e-09	0.00617013	0	0	0	0.9906
intra_op_enoximon_mg_amount_sum	-0.170246	2.12512e-05	0.762196	5.89458e-05	0.0979115	5.83995e-06	0	0	0	0.9906
intra_op_eigenblut_ml_amount_median	0.0621655	0.123559	0.994195	9.54525e-10	2.96347e-09	0.00617007	0	0	0	0.9906
pre_op_caspofungin_mg_amount_median	0.0797724	0.865005	0.00538507	0.0265155	0.280038		0.25	0.263552	0.25	0.99064
pre_op_caspofungin_mg_amount_mean	0.181158	0.697478	0.00889618	0.0137457	0.350215		0.416667	0.851596	0.0833333	0.99064
pre_op_caspofungin_mg_amount_sum	-0.618182	0.138979	0.00135491	0.000699762	2.07871e-10		0.5	1	0	0.99064
pre_op_manna+feigenext_mg_amount_sum	-0.0192838	0.950143	0.871395	3.07564e-05	0		0.404762	0.628205	0.0952381	0.99075
pre_op_glucose_ml/h_rate_mean	-0.7	0.18812	7.27317e-05	4156.5	0.0485606		0	0	0	0.99075
pre_op_glucose_ml/h_rate_median	-0.2	0.74706	0.123924	3279.12	0.302147		0	0	0	0.99075
pre_op_manna+feigenext_mg_amount_median	-0.386823	0.191647	5.4089e-05	-0.043606	0.299299		0.571429	0.440401	0.0714286	0.99075
pre_op_manna+feigenext_mg_amount_mean	-0.386823	0.191647	4.84834e-45	-0.109434	0.334717		0.571429	0.440401	0.0714286	0.99075
intra_op_morphin_mg_amount_median	0.139122	0.792664	0.223789	-1.70194	0.916163	0.317311	0.75	0.617075	0.25	0.99085
intra_op_morphin_mg_amount_sum	0.983739	0.000394492	0.00317319	-0.00681186	0.00535305	0.317311	0.625	1	0.125	0.99085
intra_op_morphin_mg_amount_mean	0.590243	0.217452	0.228956	0.0273132	0.908437	0.317311	0.375	1	0.125	0.99085
pre_op_lactulose_ml_amount_median	0.0645592	0.812241	0.267533	0.0218461	0.265327		0.408333	0.53157	0.0916667	0.99107
pre_op_lactulose_ml_amount_sum	-0.495947	0.0507302	0.000743324	0.000850102	1.00882e-09		0.258333	0.128604	0.241667	0.99107
pre_op_lactulose_ml_amount_mean	0.00154237	0.995477	0.348997	0.0215094	0.545632	1	0.333333	0.280531	0.166667	0.99107
pre_op_cholinerg	0.019714	0.676284	0.395	-0.00170915	0.00019935	1.52513e-09	0	0	0	0.9913
intra_op_natriumhydrogen_mmol_amount_mean	0.0145586	0.728713	2.38443e-05	0.00146054	2.11525e-09	6.32232e-05	0	0	0	0.99136
intra_op_natriumhydrogen_mmol_amount_sum	-0.00137091	0.973947	0.0164943	0.000474023	1.63371e-09	5.38619e-05	0	0	0	0.99136
intra_op_natriumhydrogen_mmol_amount_median	0.0212281	0.613026	2.57356e-05	0.00145743	2.20179e-09	6.49458e-05	0	0	0	0.99136
pre_op_tris_mmol_amount_mean	0.0232858	0.91601	0.00091327	-0.0226191	0.111841	0.113846	0.85	0.0124359	0.35	0.9914
pre_op_tris_mmol_amount_sum	-0.0859048	0.696735	0.063486	-0.000644298	0.0134147	0.113846	0.5875	0.560935	0.0875	0.9914
pre_op_tris_mmol_amount_median	0.0697568	0.751797	0.000795573	-0.0210014	0.0737153	0.113846	0.825	0.0189875	0.325	0.9914
intra_op_meronem_mg_amount_median	-1	0		-0.00604033			1	0.666667	0.5	0.9915
intra_op_meronem_mg_amount_sum	-1	0		0.00194321			1	0.666667	0.5	0.9915
intra_op_meronem_mg_amount_mean	-1	0		-0.00604033			1	0.666667	0.5	0.9915
pre_op_tris_mmol/h_rate_median	0.123561	0.583808	0.0129463	-0.0740614	0.0602405	0.113846	0.75	0.0740189	0.25	0.99153
pre_op_tris_mmol/h_rate_mean	0.206159	0.357328	0.0127066	-0.0734491	0.0592467	0.113846	0.736111	0.100158	0.236111	0.99153
pre_op_ciprofloxacin_mg_amount_mean	-0.425505	0.147177	4.95187e-17	-0.00571707	0.969324		0.583333	0.354539	0.0833333	0.99159
pre_op_ciprofloxacin_mg_amount_median	-0.425505	0.147177	4.95187e-17	-0.00571707	0.969324		0.583333	0.354539	0.0833333	0.99159
pre_op_ciprofloxacin_mg_amount_sum	0.493763	0.0863686	0.336787	3.49155e-05	0.497859		0.369048	0.471991	0.130952	0.99159
c_val_intra_op_fall_drainagen_verlauf_menge_percentile_90	-0.192308	0.679532	0.986582	-5.8011e-05	0.969824	0.31731	0.25	0.8	0.25	0.99174
c_val_intra_op_fall_drainagen_verlauf_menge_percentile_10	-0.692308	0.0847482	0.0788614	0.0215766	0.920708	0.317311	0	0.4	0.5	0.99174
c_val_intra_op_fall_drainagen_verlauf_menge_mean	-0.653846	0.11116	0.812132	0.00136622	0.9041	0.317311	0.25	0.8	0.25	0.99174
c_val_intra_op_fall_drainagen_verlauf_menge_medi	-0.653846	0.11116	0.806362	0.00138778	0.905181	0.317311	0.25	0.8	0.25	0.99174
pre_op_amphotericin_mg_amount_sum	-0.128889	0.660564	0.516003	6.05672e-05	0.53057	0.317311	0.442857	0.80721	0.0571429	0.99182
pre_op_amphotericin_mg_amount_median	-0.211369	0.468211	0.278838	0.00385249	0.472016	0.31731	0.228571	0.126018	0.271429	0.99182
pre_op_amphotericin_mg_amount_mean	-0.28204	0.3286	0.340526	0.00362141	0.458926	0.317311	0.2	0.09769	0.3	0.99182
intra_op_lymp_rel_%_mean	-0.93335	0.000703664	0.115764	-0.0513145	0.324474	0.4795	1	0.285714	0.5	0.99184
intra_op_lymp_rel_%_medi	-0.93335	0.000703664	0.115764	-0.0513145	0.324474	0.4795	1	0.285714	0.5	0.99184
intra_op_hydrocortison_mg/h_rate_median	0.00593179	0.97857	0.143634	0.0286846	0.798253		0.428571	0.624351	0.0714286	0.99186
intra_op_hydrocortison_mg/h_rate_mean	0.00593179	0.97857	0.143634	0.0286846	0.798253		0.428571	0.624351	0.0714286	0.99186
intra_op_pulmo	0.258199	0.741801	0.38222	0.357895	0.050541		0.333333	1	0.166667	0.99195
pre_op_pregabalin_mg_amount_median	-0.541605	0.0370423	0.0076733	-0.00242903	1.75793e-05	1	0.830357	0.0353906	0.330357	0.99196
c_val_pre_op_pat_anae_relaxometrie_percentile_90	0	1	1.85473e-05	0.140586	0.000201191		0.4	0.75183	0.1	0.99196
c_val_pre_op_pat_anae_relaxometrie_percentile_10	0.234244	0.613155	0.000207174	0.149912	0.00114818		0.1	0.171371	0.4	0.99196
c_val_pre_op_pat_anae_relaxometrie_mean	0.535714	0.215217	0.110363	0.142168	0.000178388		0	0.0952381	0.5	0.99196
c_val_pre_op_pat_anae_relaxometrie_medi	0	1	0.0978485	0.0808368	5.80839e-06		0.4	0.75183	0.1	0.99196
pre_op_pregabalin_mg_amount_sum	-0.49369	0.0614441	0.474401	3.90709e-05	0.000175793		0.651786	0.350639	0.151786	0.99196
pre_op_pregabalin_mg_amount_mean	-0.555859	0.0314328	0.00579188	-0.0023732	3.54955e-37		0.830357	0.0360611	0.330357	0.99196
pre_op_tranexamsÃ¤ure_g_amount_median	0	1		0.002			0	0.4795	0.5	0.99198
pre_op_glucose_kcal/h_rate_mean	0.305132	0.310697	0.00417351	0.0165641	0.538774		0.25	0.162004	0.25	0.992
pre_op_glucose_kcal/h_rate_median	0.277393	0.358845	4.86448e-12	0.0158143	0.586639		0.25	0.162004	0.25	0.992
pre_op_lorazepam_mg_amount_median	0.574286	0.105832	0.86401	-0.0938836	0.725932		0.45	0.884299	0.05	0.9921
pre_op_lorazepam_mg_amount_mean	0.513529	0.157347	0.530635	-0.19138	0.729749		0.55	0.898212	0.05	0.9921
pre_op_lorazepam_mg_amount_sum	0.0588256	0.880507	0.76455	0.0519352	0.820974	1	0.45	0.901705	0.05	0.9921
pre_op_morphin_mg/h_rate_median	0.2	0.74706	0.334009	0.0699921	0.00101051		0	0.2	0.5	0.99212
pre_op_morphin_mg/h_rate_mean	0.6	0.284757	0.219336	0.0881226	0.0721391		0	0.2	0.5	0.99212
pre_op_tris_g_amount_mean	-0.498483	0.142518	5.04688e-27	-0.00174649	0.360055		1	0.0130618	0.5	0.99216
pre_op_tris_g_amount_sum	-0.0121951	0.973327	0.0102906	-3.79873e-05	6.62887e-24		0.75	0.239526	0.25	0.99216
pre_op_tris_g_amount_median	-0.30584	0.39012	0.00322473	-0.00123631	1.146e-12		0.916667	0.0301535	0.416667	0.99216
pre_op_neostigmin_mg_amount_mean	0.184472	0.000203657	0.36926	0.0694424	0.00260475	7.03965e-09	0	0	0	0.99227
pre_op_neostigmin_mg_amount_sum	0.0255772	0.609584	0.0930198	-0.00490811	0.0020546	5.53946e-09	0	0	0	0.99227
pre_op_neostigmin_mg_amount_median	0.119868	0.0163264	0.405454	0.0641241	0.00241291	7.00383e-09	0	0	0	0.99227
pre_op_argipressin_E/h_rate_median	-0.0596783	0.234285	0.382438	0.0163629	0.0289713	2.54476e-07	0	0	0	0.99231
pre_op_argipressin_E_amount_median	-0.00924163	0.853993	0.0784124	0.00327411	0.0313163	2.45316e-07	0	0	0	0.99231
pre_op_argipressin_E_amount_mean	0.00336092	0.946642	0.13058	0.00316354	0.0325535	2.56244e-07	0	0	0	0.99231
pre_op_argipressin_E_amount_sum	-0.0715266	0.153843	0.00563383	-0.000458186	0.0781405	2.01889e-07	0	0	0	0.99231
pre_op_argipressin_E/h_rate_mean	-0.0878272	0.0797341	0.229731	0.0238124	0.0274935	2.46986e-07	0	0	0	0.99231
pre_op_neostigmin_mg/h_rate_mean	0.0799144	0.113712	0.13344	0.21344	0.00211427	1.20548e-08	0	0	0	0.99243
pre_op_neostigmin_mg/h_rate_median	0.0775633	0.124772	0.188289	0.183603	0.00217699	1.31648e-08	0	0	0	0.99243
pre_op_ae	0.0737806	0.683236	0.00213631	0.00244858	1.53545e-06	0.113846	0.379679	0.298929	0.120321	0.99243
pre_op_esomeprazol_mg_amount_sum	-0.258582	0.160146	0.323215	-0.000145165	0.153605	0.113846	0.578788	0.51571	0.0787879	0.99245
pre_op_esomeprazol_mg_amount_median	0.151518	0.415838	0.935011	-0.000812031	0.0696512	0.113846	0.50303	1	0.0030303	0.99245
pre_op_esomeprazol_mg_amount_mean	0.142437	0.444643	0.713615	0.00398292	0.0708857	0.113846	0.478788	0.841139	0.0212121	0.99245
praemedikation_osas_j	0.137892	0.0020842	0.896987	0.0106324	0.00282466	5.74999e-05	0	0	0	0.9925
intra_op_nabic_ml/h_rate_mean	1	0	0.985955	-2.01194e-05	0.0479344	0.000288709	0	0	0	0.99251
intra_op_gerinnungsfaktoren_I.E._amount_mean	0.532512	0.174237	0.0184221	0.00030303	1	0.220671	0	0.2765	0.5	0.99251
intra_op_gerinnungsfaktoren_I.E._amount_sum	0.857215	0.00652048	0.599093	0.000108763	0.930579	0.220671	0.25	0.716801	0.25	0.99251
intra_op_enoximon_mg/kg/min_rate_median	-0.0925794	0.039899	0.626583	10.0168	0.213129	8.03189e-05	0	0	0	0.99251
intra_op_nabic_ml/h_rate_median	1	0	0.963796	-5.18714e-05	0.0485569	0.000288741	0	0	0	0.99251
intra_op_gerinnungsfaktoren_I.E._amount_median	0.532512	0.174237	0.0184221	0.00030303	1	0.220671	0	0.2765	0.5	0.99251
intra_op_enoximon_mg/kg/min_rate_mean	-0.0703815	0.118597	0.488643	14.6279	0.209156	8.33458e-05	0	0	0	0.99251
intra_op_ophtalmo	-0.351418	1.24695e-15	0.996252	-1.52401e-07	0.144249	0.0143057	0	0	0	0.99252
pre_op_lormetazepam_mg/kg/h_rate_mean	-0.314286	0.544093	0.183955	-141.311	0.00342434		0.875	0.266667	0.375	0.99274
pre_op_lormetazepam_mg/kg/h_rate_median	-0.314286	0.544093	0.108603	-120.431	0.30862		0.875	0.266667	0.375	0.99274
c_val_pre_op_fall_anae_verl_ausfuhr_urin_percentile_90	-0.0393429	0.391258	0.541701	-2.11247e-06	0.000156907	0.0168643	0	0	0	0.9928
c_val_pre_op_fall_anae_verl_ausfuhr_urin_percentile_10	-0.0290349	0.526995	0.534169	-2.1593e-06	0.000155533	0.0169109	0	0	0	0.9928
c_val_pre_op_fall_anae_verl_ausfuhr_urin_mean	-0.0338065	0.461354	0.540917	-2.1226e-06	0.000156391	0.0168843	0	0	0	0.9928
c_val_pre_op_fall_anae_verl_ausfuhr_urin_medi	-0.037574	0.412921	0.539159	-2.13196e-06	0.000156255	0.0168935	0	0	0	0.9928
pre_op_methylnaltrexonium_mg_amount_median	0.120764	0.0147786	0.978709	0.00109261	0.00518415	1.00671e-08	0	0	0	0.99286
pre_op_methylnaltrexonium_mg_amount_mean	0.120271	0.0151938	0.426836	0.0328014	0.00882343	1.08133e-08	0	0	0	0.99286
pre_op_methylnaltrexonium_mg_amount_sum	-0.08593	0.839673	0.0368591	0.0040193	5.57502e-19		0.366667	0.644692	0.133333	0.99286
intra_op_lymp_abs_/nl_medi	-0.8	0.104088	7.77797e-10	-0.758792	0.642932		1	0.4	0.5	0.99286
intra_op_lymp_abs_/nl_mean	-0.8	0.104088	7.77797e-10	-0.758792	0.642932		1	0.4	0.5	0.99286
intra_op_neut_rel_%_mean	1	1.40427e-24	8.29323e-07	0.0238113	0.63221		0.25	0.8	0.25	0.99294
intra_op_baso_abs_/nl_mean	-0.666886	0.218894	0.298579	-10.9234	0.736891		1	0.2765	0.5	0.99294
intra_op_baso_abs_/nl_medi	-0.666886	0.218894	0.298579	-10.9234	0.736891		1	0.2765	0.5	0.99294
intra_op_baso_rel_%_mean	-0.9	0.0373861	0.51009	-0.555543	0.918877		1	0.4	0.5	0.99294
intra_op_neut_rel_%_medi	1	1.40427e-24	8.29323e-07	0.0238113	0.63221		0.25	0.8	0.25	0.99294
intra_op_neut_abs_/nl_mean	0.8	0.104088	0.98704	0.00295887	0.791763		0.5	1	0	0.99294
intra_op_neut_abs_/nl_medi	0.8	0.104088	0.98704	0.00295887	0.791763		0.5	1	0	0.99294
intra_op_baso_rel_%_medi	-0.9	0.0373861	0.51009	-0.555543	0.918877		1	0.4	0.5	0.99294
pre_op_cd3_%_medi	-0.150738	0.52585	0.000757912	0.00828239	0.899049		0.38	0.457785	0.12	0.99299
pre_op_clopidogrel_mg_amount_sum	-0.0830641	0.113141	0.0863677	3.7765e-05	0.28707	2.58168e-08	0	0	0	0.99299
pre_op_clopidogrel_mg_amount_mean	-0.0630614	0.229422	0.583115	5.34318e-05	0.264348	2.94704e-08	0	0	0	0.99299
pre_op_cd3_%_mean	-0.150738	0.52585	1.64082e-09	0.00805581	0.908926		0.38	0.457785	0.12	0.99299
pre_op_clopidogrel_mg_amount_median	0.0138975	0.791307	0.965977	4.22474e-06	0.259712	2.94023e-08	0	0	0	0.99299
pre_op_folsÃ¤ure_mg_amount_mean	-0.0214997	0.670112	0.967783	0.000388117	0.000205383	1.66605e-09	0	0	0	0.99305
pre_op_folsÃ¤ure_mg_amount_median	-0.0214997	0.670112	0.948981	0.000613415	0.000203097	1.66925e-09	0	0	0	0.99305
pre_op_folsÃ¤ure_mg_amount_sum	0.0789772	0.763187	0.0886433	0.00211113	0.33333	0.317311	0.41	0.619796	0.09	0.99305
pre_op_simvastatin_mg_amount_mean	-0.126524	0.0157207	0.555061	0.00136593	0.0113351	3.76805e-07	0	0	0	0.99311
pre_op_simvastatin_mg_amount_sum	-0.0338903	0.519221	0.305579	0.000105145	0.0115737	7.30835e-07	0	0	0	0.99311
pre_op_simvastatin_mg_amount_median	-0.129654	0.0133017	0.535467	0.00144027	0.0112188	3.76526e-07	0	0	0	0.99311
c_val_pre_op_vital_sao2_2_percentile_90	0.344124	0.570656	1.67472e-38	-0.0332894	0.0768079		0.25	0.692633	0.25	0.99312
c_val_pre_op_vital_sao2_2_percentile_10	-0.307794	0.614384	6.84087e-76	0.141991	9.22164e-08		0.25	0.8	0.25	0.99312
c_val_pre_op_vital_sao2_2_medi	-0.0811107	0.89684	0	0.205372	0.0284822		0.125	0.456057	0.375	0.99312
c_val_pre_op_vital_sao2_2_mean	-0.307794	0.614384	7.19228e-100	0.2052	0.0111966		0.25	0.8	0.25	0.99312
intra_op_meronem_mg/h_rate_median	-1	0	0	0.00398482	0		1	0.666667	0.5	0.99313
intra_op_meronem_mg/h_rate_mean	-1	0	0	0.00398482	0		1	0.666667	0.5	0.99313
pre_op_sufentanil_Âµg/h_rate_mean	-0.43245	0.332527	0.729742	-24.4714	0.0944988		0.625	0.721277	0.125	0.99317
pre_op_sufentanil_Âµg/h_rate_median	0.0890871	0.849361	0.515562	97.5531	3.33674e-09		0.416667	0.825498	0.0833333	0.99317
c_val_pre_op_co_bilanz_ausfuhr_reflux_medi	-0.526732	0.0529667	0.0435769	0.00128317	0.0241061		0.416667	0.642463	0.0833333	0.9932
c_val_pre_op_co_bilanz_ausfuhr_reflux_percentile_90	-0.536688	0.0478486	0.0513638	0.00121946	0.0670382		0.354167	0.396677	0.145833	0.9932
c_val_pre_op_co_bilanz_ausfuhr_reflux_mean	-0.538604	0.0469064	0.0107654	0.001349	0.0477583		0.385417	0.512041	0.114583	0.9932
c_val_pre_op_co_bilanz_ausfuhr_reflux_percentile_10	-0.495024	0.0719047	0.199358	0.00141693	0.000211762		0.447917	0.793117	0.0520833	0.9932
pre_op_salbutamol_Âµg_amount_sum	0.714286	0.110787	0.0789515	0.0366519	0.509299	1	0	0.133333	0.5	0.99328
pre_op_salbutamol_Âµg_amount_mean	0.432049	0.392251	0.391721	1.36131	0.462201	1	0.375	0.802587	0.125	0.99328
pre_op_salbutamol_Âµg_amount_median	0.432049	0.392251	0.391721	1.36131	0.462201	1	0.375	0.802587	0.125	0.99328
c_val_intra_op_score_bps_wert_medi	0.258199	0.741801	0.177065	0.216083	0.303422		0.333333	1	0.166667	0.99334
c_val_intra_op_score_bps_wert_mean	0.258199	0.741801	0.177065	0.216083	0.303422		0.333333	1	0.166667	0.99334
c_val_intra_op_score_bps_wert_percentile_10	0.258199	0.741801	0.177065	0.216083	0.303422		0.333333	1	0.166667	0.99334
c_val_intra_op_score_bps_wert_percentile_90	0.258199	0.741801	0.177065	0.216083	0.303422		0.333333	1	0.166667	0.99334
pre_op_ceftriaxon_g_amount_sum	-0.127053	0.627019	0.48566	-7.16024e-06	0.00393641	0.113846	0.46875	0.931605	0.03125	0.99336
intra_op_ggt_u/l_medi	0.0896972	0.0857417	0.999907	-6.47978e-11	9.46656e-09	0.00269978	0	0	0	0.99336
pre_op_ceftriaxon_g_amount_median	0.0541069	0.312104	0.484253	0.000242218	0.000330533	0.000380967	0	0	0	0.99336
intra_op_ggt_u/l_mean	0.0898195	0.0853136	0.999891	-7.57909e-11	9.46656e-09	0.00269978	0	0	0	0.99336
pre_op_ceftriaxon_g_amount_mean	0.313172	0.220963	0.892534	0.000364191	0.00943391	0.113846	0.4375	0.595883	0.0625	0.99336
intra_op_ceftriaxon_g_amount_mean	0.0831045	0.0805978	0.999928	-4.76716e-12	0.00289118	2.87308e-05	0	0	0	0.99338
intra_op_ceftriaxon_g_amount_sum	-0.104344	0.0280929	0.996828	5.0066e-11	0.00289118	2.8731e-05	0	0	0	0.99338
intra_op_ceftriaxon_g_amount_median	0.0831045	0.0805978	0.999928	-4.76716e-12	0.00289118	2.87308e-05	0	0	0	0.99338
intra_op_heparin_E_amount_mean	-0.0586228	0.213515	0.169718	-4.89482e-06	0.000383474	3.0556e-08	0	0	0	0.99339
intra_op_heparin_E_amount_median	-0.0721057	0.125835	0.178455	-4.77615e-06	0.000386581	3.07048e-08	0	0	0	0.99339
intra_op_heparin_E_amount_sum	-0.0472434	0.316253	3.5589e-10	-1.50623e-06	0.000359928	1.17927e-08	0	0	0	0.99339
pre_op_tilidin_mg_amount_median	-0.782624	0.117614	1.02273e-06	-0.0144646	0.000239632		1	0.23568	0.5	0.99342
pre_op_tilidin_mg_amount_mean	-0.782624	0.117614	1.06705e-15	-0.0235333	0.000443522		1	0.23568	0.5	0.99342
pre_op_tilidin_mg_amount_sum	-0.3	0.623838	0.514208	-5.86199e-05	0.0522103		1	0.4	0.5	0.99342
pre_op_nabic_mmol/h_rate_median	-0.0233213	0.67295	0.00102987	0.00144834	0.000736226	2.06128e-07	0	0	0	0.9936
pre_op_nabic_mmol/h_rate_mean	-0.020904	0.705178	0.00105256	0.00144057	0.00071727	2.07245e-07	0	0	0	0.9936
intra_op_bupivacain_mg/h_rate_mean	0.00453803	0.926387	0.946335	-0.000147585	3.97227e-05	0.000294111	0	0	0	0.99366
intra_op_bupivacain_mg/h_rate_median	0.0126661	0.796498	0.826306	-0.000479056	3.97255e-05	0.000295249	0	0	0	0.99366
praemedikation_sonst_risik_alkoholabusus	-0.531369	0.277963	0.312598	0.482988	0.537811		0.375	0.723674	0.125	0.99368
c_val_pre_op_praemedikation_c2_percentile_10	0.774597	0.225403	0.0976194	-0.257937	0.00338819		0.333333	1	0.166667	0.99383
c_val_pre_op_praemedikation_c2_percentile_90	0.774597	0.225403	0.000755338	-2.32143	0.00188891		0.333333	1	0.166667	0.99383
c_val_pre_op_praemedikation_c2_mean	0.774597	0.225403	0.332362	-0.464286	0.00354548		0.333333	1	0.166667	0.99383
intra_op_ephedrin_mg/kg/min_rate_median	-0.0484524	0.328339	0.020969	588.723	0.17529	0.000702238	0	0	0	0.99383
c_val_pre_op_praemedikation_c2_medi	0.774597	0.225403	0.332362	-0.464286	0.00354548		0.333333	1	0.166667	0.99383
intra_op_ephedrin_mg/kg/min_rate_mean	-0.0534583	0.28077	0.030609	511.083	0.184825	0.000709721	0	0	0	0.99383
intra_op_heparin_E/h_rate_median	-0.0498773	0.308999	0.161682	-2.72403e-06	0.000704043	2.83072e-08	0	0	0	0.99392
intra_op_heparin_E/h_rate_mean	-0.0430623	0.379845	0.163925	-2.70948e-06	0.000704943	2.82989e-08	0	0	0	0.99392
pre_op_bisacodyl_mg_amount_median	-0.164419	0.558174	0.307086	-0.0322468	0.823099	0.31731	0.65	0.359281	0.15	0.99402
pre_op_bisacodyl_mg_amount_sum	-0.419142	0.119915	0.0873698	0.00292658	0.298729	0.317311	0.466667	0.923096	0.0333333	0.99402
pre_op_bisacodyl_mg_amount_mean	0.0276653	0.922036	0.304332	-0.0323997	0.822162	0.31731	0.766667	0.120762	0.266667	0.99402
c_val_pre_op_praemedikation_barthel_index_summe_percentile_90	0.316228	0.604181	0.981289	-0.00164512	0.940227		0.5	1	0	0.99404
c_val_pre_op_praemedikation_barthel_index_summe_mean	0.316228	0.604181	0.981289	-0.00164512	0.940227		0.5	1	0	0.99404
c_val_pre_op_praemedikation_barthel_index_summe_percentile_10	0.316228	0.604181	0.981289	-0.00164512	0.940227		0.5	1	0	0.99404
c_val_pre_op_praemedikation_barthel_index_summe_medi	0.316228	0.604181	0.981289	-0.00164512	0.940227		0.5	1	0	0.99404
intra_op_antithrombin_I.E._amount_sum	0	1	0.433243	-0.000281609	9.26971e-12		0.5	1	0	0.99406
pre_op_enoximon_mg_amount_sum	-0.154013	0.00676686	0.402139	-2.42217e-05	0.243814	8.31402e-07	0	0	0	0.99406
pre_op_enoximon_mg_amount_median	-0.0827054	0.147602	0.20381	-0.000642711	0.227587	7.60292e-07	0	0	0	0.99406
intra_op_antithrombin_I.E._amount_mean	0	1	0.433243	-0.000281609	9.26971e-12		0.5	1	0	0.99406
pre_op_enoximon_mg_amount_mean	-0.0839044	0.1418	0.206978	-0.000754639	0.229452	7.80817e-07	0	0	0	0.99406
intra_op_antithrombin_I.E._amount_median	0	1	0.433243	-0.000281609	9.26971e-12		0.5	1	0	0.99406
pre_op_propofol_mg/h_rate_median	-0.0279812	0.934913	0.149693	-0.000592609	0.0644793		0.783333	0.133994	0.283333	0.9941
pre_op_propofol_mg/h_rate_mean	-0.164385	0.6291	0.11127	-0.000592341	0.524112		0.766667	0.168954	0.266667	0.9941
c_val_pre_op_fall_anae_verl_ausfuhr_blutverlust_medi	-0.0356616	0.484241	0.960876	-9.72265e-09	0.899418	0.0191568	0	0	0	0.99417
c_val_pre_op_fall_anae_verl_ausfuhr_blutverlust_percentile_90	-0.0588842	0.247827	0.957297	-8.18329e-09	0.897514	0.0191615	0	0	0	0.99417
c_val_pre_op_fall_anae_verl_ausfuhr_blutverlust_percentile_10	-0.0272092	0.593594	0.984781	-4.79781e-09	0.906226	0.0191387	0	0	0	0.99417
c_val_pre_op_fall_anae_verl_ausfuhr_blutverlust_mean	-0.0466918	0.359633	0.963411	-9.44474e-09	0.900517	0.0191535	0	0	0	0.99417
pre_op_clindamycin_mg_amount_mean	0.201511	0.000445094	0.147156	0.000512877	0.0631704	4.11086e-05	0	0	0	0.9943
pre_op_clindamycin_mg_amount_sum	-0.632456	0.367544	2.58486e-11	5.34086e-05	8.93101e-85		0.5	1	0	0.9943
pre_op_clindamycin_mg_amount_median	0.224824	8.55798e-05	0.132009	0.000514396	0.0657013	4.17624e-05	0	0	0	0.9943
c_val_intra_op_fall_thdrain_verlauf_meng_medi	0.0449683	0.377041	0.999302	8.90097e-11	4.2288e-06	0.00119374	0	0	0	0.99431
c_val_intra_op_fall_thdrain_verlauf_meng_percentile_10	0.022294	0.661547	0.999508	5.68652e-11	4.2288e-06	0.00119374	0	0	0	0.99431
c_val_intra_op_fall_thdrain_verlauf_meng_percentile_90	0.0631466	0.21458	0.998947	1.74667e-10	4.2288e-06	0.00119374	0	0	0	0.99431
c_val_intra_op_fall_thdrain_verlauf_meng_mean	0.062772	0.217318	0.999299	9.39528e-11	4.2288e-06	0.00119374	0	0	0	0.99431
pre_op_fosfomycin_g_amount_median	0	1	0.455553	-0.000233908	0.910263	0.31731	0.666667	0.683091	0.166667	0.99432
pre_op_fosfomycin_g_amount_sum	-0.653846	0.11116	1.84167e-05	1.1654e-05	0.24342	0.317311	0	0.2	0.5	0.99432
pre_op_fosfomycin_g_amount_mean	0.27735	0.547054	0.455553	-0.000348142	0.910262	0.31731	0.833333	0.332922	0.333333	0.99432
pre_op_urea_nitrog_g/l_medi	0.0900937	0.847672	1.6437e-06	0.0517426	2.50376e-05		0.25	0.4	0.25	0.99437
pre_op_urea_nitrog_g/l_mean	0.0900937	0.847672	4.28673e-06	0.0518471	0.000400317		0.25	0.4	0.25	0.99437
pre_op_levetiracetam_mg_amount_median	-0.194625	0.302726	0.861453	5.74404e-05	0.00263922	0.113846	0.555556	0.617917	0.0555556	0.99449
pre_op_amiodaron_mg_amount_mean	-0.8	0.2	0.000198688	-0.00428359	0.645359		1	0.333333	0.5	0.99449
pre_op_levetiracetam_mg_amount_sum	0.0797037	0.675456	0.00291303	3.3679e-06	1.51295e-05	0.113846	0.440972	0.650047	0.0590278	0.99449
pre_op_levetiracetam_mg_amount_mean	-0.0775735	0.683679	0.59263	-0.00017861	0.00350859	0.113846	0.680556	0.134071	0.180556	0.99449
pre_op_amiodaron_mg_amount_sum	-0.6	0.4	3.23136e-52	-0.000345079	0		1	0.333333	0.5	0.99449
pre_op_amiodaron_mg_amount_median	-1	0	3.09277e-05	-0.00478213	0.932526		1	0.333333	0.5	0.99449
pre_op_xipamid_mg_amount_median	-0.133285	0.753034	0.506829	-0.00828667	0.00014249		0.6	0.69627	0.1	0.99451
pre_op_xipamid_mg_amount_mean	-0.133285	0.753034	0.506829	-0.00828667	0.00014249		0.6	0.69627	0.1	0.99451
pre_op_xipamid_mg_amount_sum	-0.64639	0.0832964	0.20195	0.00305215	0.000184175		0.833333	0.171857	0.333333	0.99451
intra_op_mg_mmol/l_mean	0.0525506	0.347989	0.999036	1.23593e-07	0.000168797	4.86501e-05	0	0	0	0.99454
intra_op_mg_mmol/l_medi	0.0426446	0.446415	0.999059	1.20285e-07	0.000168797	4.86501e-05	0	0	0	0.99454
pre_op_heparin_IE_amount_sum	0.4	0.6	0.0186861	2.79194e-05	0.00024285		0.5	1	0	0.99457
intra_op_ca_mmol/l_mean	-0.099308	0.0784267	0.999598	-4.53518e-08	0.000740762	0.000238563	0	0	0	0.99457
pre_op_heparin_IE_amount_median	0.8	0.2	0.835226	-2.44957e-05	0.416996		0.75	0.666667	0.25	0.99457
intra_op_ca_mmol/l_medi	-0.103312	0.0670672	0.999578	-4.75831e-08	0.000740762	0.000238563	0	0	0	0.99457
pre_op_heparin_IE_amount_mean	0.8	0.2	0.955432	7.56318e-06	1.15201e-05		0.75	0.666667	0.25	0.99457
pre_op_enoximon_mg/kg/min_rate_mean	-0.0818889	0.171804	0.917018	2.28705	0.567179	4.54869e-06	0	0	0	0.99461
pre_op_enoximon_mg/kg/min_rate_median	-0.112601	0.0598715	0.624714	-10.3028	0.581058	4.50637e-06	0	0	0	0.99461
pre_op_cd19_%_medi	0.332598	0.208143	0.442468	-0.0135906	0.785355		0.635417	0.463882	0.135417	0.99467
pre_op_cd19_%_mean	0.306728	0.247881	0.396967	-0.0129308	0.697291		0.614583	0.542503	0.114583	0.99467
intra_op_vancomycin_g/h_rate_mean	-0.073622	0.164526	0.042141	-5.41407e-05	0.00018262	7.37607e-07	0	0	0	0.99468
intra_op_vancomycin_g/h_rate_median	-0.0639196	0.227655	0.0443488	-5.34441e-05	0.000181459	7.1622e-07	0	0	0	0.99468
pre_op_amphotericin_mg/h_rate_median	-0.548795	0.259449	0.00118965	0.0205974	0.280521		0.3125	0.583882	0.1875	0.99472
pre_op_amphotericin_mg/h_rate_mean	-0.462031	0.356269	0.000942207	0.0222453	0.33194		0.25	0.460634	0.25	0.99472
intra_op_norepinephrin_mg/h_rate_median	-0.0542999	0.313171	0.998938	-6.51644e-08	0.0415092	1.69904e-05	0	0	0	0.99476
intra_op_norepinephrin_mg/h_rate_mean	-0.0772015	0.151271	0.99851	-9.66827e-08	0.0415091	1.69905e-05	0	0	0	0.99476
pre_op_dalteparin_IE_amount_median	0.288675	0.637618	0.706336	-9.35621e-05	0.175622		0.583333	1	0.0833333	0.99476
pre_op_dalteparin_IE_amount_sum	-0.1	0.872889	0.83903	1.23552e-05	0.476036		0.5	1	0	0.99476
pre_op_dalteparin_IE_amount_mean	0.288675	0.637618	0.706336	-9.35621e-05	0.175622		0.583333	1	0.0833333	0.99476
intra_op_ldh_u/l_medi	-0.0206781	0.717312	0.999179	4.31658e-11	6.00936e-06	0.000107511	0	0	0	0.99478
intra_op_ldh_u/l_mean	-0.0154769	0.786412	0.999164	4.39122e-11	6.00936e-06	0.000107511	0	0	0	0.99478
intra_op_tazobac_g/h_rate_mean	0.0854829	0.104908	0.507464	-1.72721e-05	0.0305626	3.06694e-06	0	0	0	0.99479
intra_op_tazobac_g/h_rate_median	0.0559801	0.288796	0.619796	-1.36853e-05	0.0303996	3.04348e-06	0	0	0	0.99479
pre_op_tris_g/h_rate_median	-0.252092	0.512868	0.0975125	-0.00416703	0.0114099		0.7	0.240421	0.2	0.99482
pre_op_tris_g/h_rate_mean	-0.252092	0.512868	0.220871	-0.00400099	2.08737e-05		0.7	0.240421	0.2	0.99482
pre_op_caspofungin_mg/h_rate_median	-0.103066	0.0903885	0.0697491	0.00313184	0.00076288	1.38568e-07	0	0	0	0.99492
pre_op_caspofungin_mg/h_rate_mean	-0.0987049	0.104945	0.0625633	0.00331311	0.000755053	1.381e-07	0	0	0	0.99492
pre_op_natriumhydrogen_mmol_amount_mean	0.668153	0.100897	0.812116	0.00205456	0.339087	1	0.25	0.270289	0.25	0.99498
pre_op_natriumhydrogen_mmol_amount_median	0.668153	0.100897	0.738042	0.00202889	8.91005e-10		0.25	0.270289	0.25	0.99498
pre_op_natriumhydrogen_mmol_amount_sum	-0.906327	0.00490163	0.790091	-0.000334693	0.403399	1	0.875	0.11867	0.375	0.99498
intra_op_dexmedetomidin_Âµg_amount_median	-0.1398	0.00739408	0.392668	0.0522455	0.0214678	4.63495e-10	0	0	0	0.99505
intra_op_dexmedetomidin_Âµg_amount_mean	-0.131302	0.0119282	0.529466	0.0396687	0.0222255	4.71047e-10	0	0	0	0.99505
intra_op_dexmedetomidin_Âµg_amount_sum	-0.305868	2.29544e-09	0.5178	0.00264868	0.0242334	2.58694e-10	0	0	0	0.99505
pre_op_diazepam_mg_amount_mean	0.253168	0.427234	0.650761	-0.0146778	0.0991733	1	0.485714	1	0.0142857	0.99509
pre_op_diazepam_mg_amount_median	0.287964	0.364071	0.390252	-0.0269204	0.0800885	1	0.528571	0.930791	0.0285714	0.99509
pre_op_diazepam_mg_amount_sum	-0.211648	0.509028	0.00630822	0.0002591	0.00221958		0.371429	0.512241	0.128571	0.99509
intra_op_metamizol_mg_amount_mean	-0.591608	0.122387	0.251022	-0.00178619	0.286646	0.317311	0.75	0.288844	0.25	0.99511
intra_op_metamizol_mg_amount_sum	0.187083	0.657319	0.00165946	-2.12461e-05	4.53755e-05	0.31731	0.8125	0.273322	0.3125	0.99511
intra_op_metamizol_mg_amount_median	-0.591608	0.122387	0.251022	-0.00178619	0.286646	0.317311	0.75	0.288844	0.25	0.99511
pre_op_mirtazapin_mg_amount_mean	-0.746203	0.0884458	1.11368e-06	-0.0124658	1.8054e-07		0.833333	0.187632	0.333333	0.99517
pre_op_mirtazapin_mg_amount_sum	-0.537373	0.271529	0.014345	-0.000872486	9.53378e-14		0.833333	0.268286	0.333333	0.99517
pre_op_mirtazapin_mg_amount_median	-0.746203	0.0884458	1.11368e-06	-0.0124658	1.8054e-07		0.833333	0.187632	0.333333	0.99517
pre_op_esketamin_mg/kg/h_rate_mean	-0.7	0.18812	0.106184	0.0970973	4.96705e-45		0.666667	0.8	0.166667	0.99521
pre_op_esketamin_mg/kg/h_rate_median	-0.4	0.504632	0.113483	0.0988317	1.31058e-28		0.5	1	0	0.99521
intra_op_diuretika	0.968246	0.00676014	0	0.0208333			0.75	1	0.25	0.99527
pre_op_hydromorphon_mg/h_rate_mean	0.607143	0.148231	0.362672	0.0207677	0.0011263		0	0.0571429	0.5	0.99529
pre_op_hydromorphon_mg/h_rate_median	0.607143	0.148231	0.363478	0.0212483	1.49348e-120		0	0.0571429	0.5	0.99529
c_val_pre_op_co_score_nrs_wert_mean	-0.154545	0.740757	0.544193	0.0919507	0.422808		0.333333	0.59256	0.166667	0.9953
c_val_pre_op_co_score_nrs_wert_percentile_10	-0.0272727	0.953718	0.46964	0.0820714	0.68514		0.333333	0.59256	0.166667	0.9953
c_val_pre_op_co_score_nrs_wert_medi	-0.44956	0.311528	0.575751	0.0924464	0.058791		0.416667	0.857136	0.0833333	0.9953
c_val_pre_op_co_score_nrs_wert_percentile_90	-0.44956	0.311528	0.575751	0.0924464	0.058791		0.416667	0.857136	0.0833333	0.9953
pre_op_album_urine_mg/l_mean	0.29289	0.444355	0.4796	-0.000478014	0.930559	1	0.611111	0.714286	0.111111	0.9953
pre_op_album_urine_mg/l_medi	0.401677	0.2839	0.499412	-0.000734913	0.0377474		0.611111	0.714286	0.111111	0.9953
c_val_intra_op_praemedikation_met_percentile_90	-0.427289	5.19132e-15	0.861156	0.00122936	0.000650248	0.317309	0	0	0	0.99533
pre_op_vitamind_IE_amount_median	-0.454738	0.257617	0.451611	-5.5501e-05	0.049038		0.666667	0.512691	0.166667	0.99533
c_val_intra_op_praemedikation_met_percentile_10	-0.427289	5.19132e-15	0.861156	0.00122936	0.000650248	0.317309	0	0	0	0.99533
pre_op_vitamind_IE_amount_sum	-0.160543	0.704115	0.351288	2.7046e-06	0.00906639		0.416667	0.863548	0.0833333	0.99533
pre_op_vitamind_IE_amount_mean	-0.454738	0.257617	0.661777	-5.63639e-05	0.000535253		0.666667	0.512691	0.166667	0.99533
c_val_intra_op_praemedikation_met_mean	-0.427289	5.19132e-15	0.861156	0.00122936	0.000650248	0.317309	0	0	0	0.99533
c_val_intra_op_praemedikation_met_medi	-0.427289	5.19132e-15	0.861156	0.00122936	0.000650248	0.317309	0	0	0	0.99533
intra_op_phenylephrin_mg_amount_mean	0.0917517	0.110372	0.998563	9.15381e-08	0.0625749	0.0338947	0	0	0	0.99536
intra_op_phenylephrin_mg_amount_sum	0.0767361	0.182074	0.99966	6.83066e-09	0.0625748	0.0338946	0	0	0	0.99536
intra_op_phenylephrin_mg_amount_median	0.091527	0.111251	0.99843	1.00966e-07	0.0625749	0.0338947	0	0	0	0.99536
pre_op_allopurinol_mg_amount_sum	0.8	0.2	3.50916e-10	0.000878533	5.78409e-103		0	0.5	0.5	0.99537
pre_op_allopurinol_mg_amount_median	0.894427	0.105573	0.740838	-0.00147059	0.0546043		0.166667	0.617075	0.333333	0.99537
intra_op_procal_Âµg/l_mean	0.0322581	0.95163	6.77503e-08	1.32301	0.655076	0.317311	0	0.5	0.5	0.99537
pre_op_tranexamsÃ¤ure_g/kg/h_rate_median	-0.0848884	0.189998	0.0901154	-12.4147	0.00367444	0.000334983	0	0	0	0.99537
pre_op_tranexamsÃ¤ure_g/kg/h_rate_mean	-0.0892747	0.168027	0.11979	-11.593	0.00368693	0.000321812	0	0	0	0.99537
intra_op_procal_Âµg/l_medi	0.0322581	0.95163	4.58479e-08	1.30191	0.733679	0.31731	0	0.5	0.5	0.99537
pre_op_allopurinol_mg_amount_mean	0.737865	0.262135	0.30646	-0.00329041	1.90403e-09		0.333333	1	0.166667	0.99537
c_val_intra_op_co_score_tiss10_wert_percentile_90_y	-0.25	0.685038		-0.142857	0		0.5	1	0	0.99538
c_val_intra_op_co_score_tiss10_wert_percentile_90_x	-0.25	0.685038		-0.142857	0		0.5	1	0	0.99538
c_val_intra_op_co_score_tiss10_wert_medi_x	-1	1.40427e-24	0	0.333333	0		0	0.666667	0.5	0.99538
c_val_intra_op_co_score_tiss10_wert_mean_y	-1	1.40427e-24		0.44			0	0.666667	0.5	0.99538
c_val_intra_op_co_score_tiss10_wert_percentile_10_y	-1	1.40427e-24		0.125			0	0.666667	0.5	0.99538
c_val_intra_op_co_score_tiss10_wert_percentile_10_x	-1	1.40427e-24		0.125			0	0.666667	0.5	0.99538
c_val_intra_op_co_score_tiss10_wert_mean_x	-1	1.40427e-24		0.44			0	0.666667	0.5	0.99538
c_val_intra_op_co_score_tiss10_wert_medi_y	-1	1.40427e-24	0	0.333333	0		0	0.666667	0.5	0.99538
pre_op_dihydralazin_mg_amount_sum	0.195126	0.589046	0.643269	-6.68309e-05	0.191198		0.111111	0.4	0.388889	0.99541
pre_op_dihydralazin_mg_amount_median	0.390251	0.264887	0.59593	-0.007146	1.7901e-05		0.222222	0.6	0.277778	0.99541
pre_op_dihydralazin_mg_amount_mean	0.536595	0.10979	0.174124	0.0184143	0.219427		0.111111	0.4	0.388889	0.99541
pre_op_haloperidol_mg_amount_sum	-0.43245	0.332527	0.787071	-0.00373102	0.891426		0.458333	1	0.0416667	0.99545
pre_op_haloperidol_mg_amount_median	-0.512272	0.239805	0.68283	-0.0701136	0.9241		0.416667	0.845356	0.0833333	0.99545
pre_op_haloperidol_mg_amount_mean	-0.512272	0.239805	0.813192	-0.0405006	0.865671		0.416667	0.845356	0.0833333	0.99545
pre_op_argatroban_mg_amount_mean	0.0737864	0.260927	0.0467768	-0.00487726	0.208783	1.86933e-05	0	0	0	0.99546
pre_op_argatroban_mg_amount_median	0.0855295	0.192324	0.116225	-0.00347364	0.207959	1.87016e-05	0	0	0	0.99546
pre_op_argatroban_mg_amount_sum	-0.0704009	0.2835	0.468382	-1.76675e-05	0.227002	2.131e-05	0	0	0	0.99546
intra_op_ppsb_I.E._amount_median	-0.123474	0.0331147	0.0122367	5.91905e-05	0.0917966	0.00512666	0	0	0	0.99547
intra_op_ppsb_I.E._amount_sum	-0.0926603	0.110427	0.00341428	4.57504e-05	0.0734951	0.0048246	0	0	0	0.99547
intra_op_sufentanil_Âµg/h_rate_mean	-0.126074	0.0287471	0.999838	5.03608e-08	1.78229e-05	1.62001e-06	0	0	0	0.99547
intra_op_sufentanil_Âµg/h_rate_median	-0.127713	0.0267192	0.999896	3.1636e-08	1.78229e-05	1.62001e-06	0	0	0	0.99547
intra_op_ppsb_I.E._amount_mean	-0.130294	0.0244895	0.0130974	5.87629e-05	0.0910046	0.00511686	0	0	0	0.99547
c_val_intra_op_fall_anae_verl_ausfuhr_magensonde_mean	0.119031	0.0413979	0.986097	-6.18046e-07	0.000167028	0.511886	0	0	0	0.99549
c_val_intra_op_fall_anae_verl_ausfuhr_magensonde_medi	0.115962	0.0469694	0.988521	-5.06152e-07	0.000166859	0.511346	0	0	0	0.99549
c_val_intra_op_fall_anae_verl_ausfuhr_magensonde_percentile_10	0.116714	0.0455492	0.904328	-4.50277e-06	0.000164927	0.524293	0	0	0	0.99549
c_val_intra_op_fall_anae_verl_ausfuhr_magensonde_percentile_90	0.115123	0.0485971	0.942296	2.37349e-06	0.00016738	0.50173	0	0	0	0.99549
intra_op_furosemid_mg_amount_mean	-0.25	0.685038		0.0382463	0		0	0.666667	0.5	0.99553
intra_op_furosemid_mg_amount_sum	0.875	0.0520455		0.000811688			0.5	1	0	0.99553
intra_op_furosemid_mg_amount_median	-0.790569	0.111367	0	0.05	0.0433698		0	0.4795	0.5	0.99553
pre_op_nitro_mg_amount_sum	0.178571	0.701658	0.293957	-0.000640923	0.805076		0.833333	0.228571	0.333333	0.99554
pre_op_nitro_mg_amount_mean	0.216225	0.641446	0.308287	-0.048324	0.892077	1	0.791667	0.284503	0.291667	0.99554
pre_op_nitro_mg_amount_median	0.018712	0.968239	0.407041	-0.0710286	0.992431	1	0.541667	1	0.0416667	0.99554
intra_op_heparin_I.E./h_rate_median	-0.0451827	0.443378	0.941049	-9.69535e-07	0.0117913	0.00117034	0	0	0	0.99555
intra_op_heparin_I.E./h_rate_mean	-0.0413298	0.483253	0.942247	-9.49979e-07	0.0117916	0.00117037	0	0	0	0.99555
intra_op_salbutamol_mg_amount_median	0.0132485	0.819539	6.4802e-10	0.232654	0.0161871	0.00787133	0	0	0	0.99563
intra_op_salbutamol_mg_amount_mean	0.0132485	0.819539	6.4802e-10	0.232654	0.0161871	0.00787133	0	0	0	0.99563
intra_op_salbutamol_mg_amount_sum	-0.00857351	0.882634	0.0155287	0.0049227	0.020687	0.00230595	0	0	0	0.99563
intra_op_dexmedetomidin_Âµg/kg/h_rate_mean	-0.213658	9.62472e-05	0.140774	27.7635	0.00671844	3.32748e-09	0	0	0	0.99564
intra_op_dexmedetomidin_Âµg/kg/h_rate_median	-0.202233	0.000227103	0.138633	27.8655	0.00674249	3.23599e-09	0	0	0	0.99564
intra_op_unacid_g_amount_median	0.511373	1.36259e-20	0.998485	5.29437e-11	0.00078365	0.0107842	0	0	0	0.99566
intra_op_unacid_g_amount_mean	0.511373	1.36259e-20	0.998485	5.29437e-11	0.00078365	0.0107842	0	0	0	0.99566
intra_op_unacid_g_amount_sum	0.428723	2.63885e-14	0.996807	2.94026e-11	0.000783633	0.0107866	0	0	0	0.99566
pre_op_midazolam_mg/kg/h_rate_mean	0.737865	0.262135	0.00469055	23.3673	8.14104e-12		0.25	0.666667	0.25	0.99568
pre_op_midazolam_mg/kg/h_rate_median	0.948683	0.0513167	0.00293862	10.6694	2.34666e-97		0.5	1	0	0.99568
pre_op_metoclopramid_mg/h_rate_median	0.0512989	0.934713	0.000480537	0.141068	0.377966		0	0.2	0.5	0.99572
pre_op_metoclopramid_mg/h_rate_mean	-0.307794	0.614384	7.15708e-41	0.155555	0.223411		0	0.2	0.5	0.99572
c_val_pre_op_vital_icpm_mean	-0.42381	0.131005	0.819701	-0.00452649	0.0689041	0.113846	0.5	1	0	0.99579
c_val_pre_op_vital_icpm_percentile_90	-0.303288	0.291843	0.751434	-0.00615063	0.0654283	0.113846	0.535714	1	0.0357143	0.99579
c_val_pre_op_vital_icpm_percentile_10	-0.377973	0.182706	0.826799	-0.00448245	0.071784	0.113846	0.535714	1	0.0357143	0.99579
c_val_pre_op_vital_icpm_medi	-0.407628	0.14797	0.88661	-0.00294868	0.0686985	0.113846	0.5	1	0	0.99579
intra_op_fosfomycin_g_amount_median	-0.12604	0.0377625	0.0378955	-4.41682e-05	0.000417729	0.00494454	0	0	0	0.99586
intra_op_fosfomycin_g_amount_sum	0.875	0.0520455		-1.23989e-05			1	0.666667	0.5	0.99586
intra_op_fosfomycin_g_amount_mean	-0.130146	0.0318992	0.0331958	-4.53442e-05	0.000426933	0.00493099	0	0	0	0.99586
pre_op_hct_mg_amount_median	0.48795	0.326164	0.682646	-0.0161983	7.17654e-15		0.5	1	0	0.99593
pre_op_hct_mg_amount_sum	0.2	0.704	0.0333201	0.00701255	1.04445e-45		0	0.133333	0.5	0.99593
pre_op_hct_mg_amount_mean	0.48795	0.326164	0.682646	-0.0161983	7.17654e-15		0.5	1	0	0.99593
pre_op_argatroban_mg/kg/min_rate_mean	0.0837318	0.229196	0.364069	-51.9071	0.202716	8.9919e-05	0	0	0	0.99595
pre_op_argatroban_mg/kg/min_rate_median	0.0404705	0.561649	0.656515	-24.5744	0.19837	8.92391e-05	0	0	0	0.99595
intra_op_glucose_ml_amount_sum	-0.0710924	0.251514	0.429262	-6.475e-05	0.000113764	0.0266918	0	0	0	0.99597
pre_op_gabapentin_mg_amount_median	0.262613	0.49481	0.246725	0.0011268	0.723321	0.31731	0.291667	0.45426	0.208333	0.99597
intra_op_glucose_ml_amount_median	-0.0470742	0.448008	0.587214	-6.73531e-05	8.28558e-05	0.0283901	0	0	0	0.99597
pre_op_gabapentin_mg_amount_mean	-0.0779228	0.842058	0.427202	0.000858697	0.564437	0.31731	0.291667	0.475533	0.208333	0.99597
pre_op_gabapentin_mg_amount_sum	-0.465517	0.206656	0.918899	-2.89582e-06	0.577529	0.31731	0.333333	0.628571	0.166667	0.99597
intra_op_glucose_ml_amount_mean	-0.0477701	0.441318	0.631473	-5.97545e-05	8.28426e-05	0.0286019	0	0	0	0.99597
c_val_intra_op_score_sofa_wert_mean	0.25	0.685038	0	0.134021	0		0	0.666667	0.5	0.99604
c_val_intra_op_score_sofa_wert_percentile_10	-0.395285	0.51014		0.125			0	0.4795	0.5	0.99604
c_val_intra_op_score_sofa_wert_medi	0.25	0.685038	0	0.134021	0		0	0.666667	0.5	0.99604
c_val_intra_op_score_sofa_wert_percentile_90	0.25	0.685038	0	0.156627			0	0.666667	0.5	0.99604
intra_op_vitaminfe	-0.0149354	0.805248	0.999285	4.82554e-06	0.0852524	2.67462e-05	0	0	0	0.99609
intra_op_ephedrin_Âµg_amount_sum	-0.15142	0.0163578	0.0595819	0.0932964	0.0127766	0.160311	0	0	0	0.99612
intra_op_mannitol_ml_amount_median	-0.238472	0.128291	1.78516e-08	0.00238152	0.110934		0.486486	0.768692	0.0135135	0.99612
intra_op_ephedrin_Âµg_amount_mean	-0.180953	0.00402361	0.431959	0.120803	0.0141972	0.144785	0	0	0	0.99612
intra_op_mannitol_ml_amount_sum	-0.238472	0.128291	1.78516e-08	0.00238152	0.110934		0.486486	0.768692	0.0135135	0.99612
intra_op_ephedrin_Âµg_amount_median	-0.187559	0.00285272	0.602565	0.0821788	0.0153225	0.142392	0	0	0	0.99612
intra_op_mannitol_ml_amount_mean	-0.238472	0.128291	1.78516e-08	0.00238152	0.110934		0.486486	0.768692	0.0135135	0.99612
pre_op_dobutamin_mg_amount_median	-0.157321	0.0253507	0.16308	0.000548555	0.159216	0.000213279	0	0	0	0.99613
pre_op_dobutamin_mg_amount_mean	-0.183655	0.00888813	0.367168	0.00037854	0.162345	0.000219948	0	0	0	0.99613
pre_op_furosemid_mg/h_rate_median	0.5	0.391002	0.0395513	0.0906239	0.154661		0	0.4	0.5	0.99613
pre_op_dobutamin_mg_amount_sum	-0.21864	0.00177152	0.731178	7.49248e-06	0.16766	0.000201037	0	0	0	0.99613
pre_op_furosemid_mg/h_rate_mean	0.5	0.391002	1.23737e-20	0.0883632	0.108904		0	0.4	0.5	0.99613
pre_op_digitoxin_mg_amount_mean	-0.13719	0.0539387	0.550512	0.159452	0.4902	6.2062e-05	0	0	0	0.99617
pre_op_digitoxin_mg_amount_sum	-0.0865198	0.22551	0.324753	-0.0335529	0.483399	6.23655e-05	0	0	0	0.99617
pre_op_digitoxin_mg_amount_median	-0.129582	0.0688326	0.61216	0.119995	0.488552	6.20464e-05	0	0	0	0.99617
c_val_intra_op_pat_anae_nti_mean	-0.413828	8.35768e-12	0.141687	0.00187359	0.038099	0.996575	0	0	0	0.99618
c_val_intra_op_pat_anae_nti_medi	-0.44268	1.8078e-13	0.679205	0.000518012	0.106658	0.913409	0	0	0	0.99618
c_val_intra_op_pat_anae_nti_percentile_90	-0.374205	9.19294e-10	0.0104221	0.00248325	0.0147489	0.999993	0	0	0	0.99618
c_val_intra_op_pat_anae_nti_percentile_10	-0.399319	5.02586e-11	0.593212	0.000679304	0.0945385	0.852603	0	0	0	0.99618
pre_op_tobramycin_mg_amount_sum	0.289886	0.577352	0.559798	6.36219e-05	0.939945	1	0.25	0.533333	0.25	0.99622
pre_op_tobramycin_mg_amount_median	0.430618	1.42876e-10	0.622186	-0.000516859	0.00122372	3.17412e-05	0	0	0	0.99622
pre_op_tobramycin_mg_amount_mean	0.391296	7.80977e-09	0.730002	-0.000401483	0.00138265	3.02318e-05	0	0	0	0.99622
praemedikation_sphb	-0.00538455	0.901856	0.322125	-0.00021489	0.00030836	0.0143059	0	0	0	0.9963
pre_op_dobutamin_mg/kg/min_rate_median	-0.0133571	0.85487	0.498142	11.6155	0.318387	0.000355563	0	0	0	0.99636
pre_op_dobutamin_mg/kg/min_rate_mean	-0.0370471	0.611829	0.619354	8.99039	0.319068	0.000369975	0	0	0	0.99636
pre_op_nabic_g_amount_median	0.142524	0.0529544	0.297994	9.71811e-06	0.0392913	0.0403944	0	0	0	0.9964
pre_op_nabic_g_amount_mean	0.179326	0.0145901	0.296998	9.75879e-06	0.040228	0.0404049	0	0	0	0.9964
pre_op_erythromycin_mg_amount_median	0.258199	0.741801	0.390538	0.000673887	5.32487e-212		0.333333	1	0.166667	0.99646
pre_op_erythromycin_mg_amount_mean	0.258199	0.741801	0.390538	0.000673887	5.32487e-212		0.333333	1	0.166667	0.99646
pre_op_erythromycin_mg_amount_sum	0.4	0.6	0.148465	0.000178834	4.24169e-09		0.333333	1	0.166667	0.99646
pre_op_simeticon_ml_amount_median	0.169031	0.748868	0.388378	0.022203	0.00419265		0.5	1	0	0.99654
pre_op_simeticon_ml_amount_sum	-0.142857	0.787172	0.028963	-0.00502146	0.425645		0.777778	0.4	0.277778	0.99654
pre_op_simeticon_ml_amount_mean	0.637748	0.173071	0.422127	0.0155019	0.359512		0.444444	1	0.0555556	0.99654
intra_op_tranexamsÃ¤ure_g/h_rate_median	0.0350244	0.602071	0.995024	3.92398e-10	0.917562	0.0457694	0	0	0	0.99657
intra_op_tranexamsÃ¤ure_g/h_rate_mean	0.0556717	0.406992	0.994902	4.01599e-10	0.91765	0.0457688	0	0	0	0.99657
pre_op_metamizol_mg/h_rate_mean	-0.67082	0.21517	0.0982288	0.000621742	5.12151e-10		0.5	1	0	0.99659
pre_op_metamizol_mg/h_rate_median	-0.67082	0.21517	0.189893	0.000621742	7.84674e-06		0.5	1	0	0.99659
pre_op_fluid_mmol_amount_median	0.397528	2.52299e-09	0.0752448	0.0149565	0.136581	3.86137e-05	0	0	0	0.99661
pre_op_fluid_mmol_amount_mean	0.379813	1.41181e-08	0.482213	0.00364694	0.101824	3.48684e-05	0	0	0	0.99661
pre_op_fluid_mmol_amount_sum	-0.27747	4.75327e-05	0.508874	-0.000216011	0.116301	2.78182e-05	0	0	0	0.99661
pre_op_flucloxacillin_g_amount_mean	0.504525	0.248203	3.45603e-06	0.00102695	8.43145e-07		0.1	0.171371	0.4	0.99663
pre_op_ursodeoxycholsÃ¤ure_mg_amount_mean	0.254924	0.000712335	0.471466	-0.000248559	0.0708382	9.88077e-05	0	0	0	0.99663
pre_op_ursodeoxycholsÃ¤ure_mg_amount_sum	0.152055	0.0458146	0.908414	-3.01638e-07	0.0866698	0.000110254	0	0	0	0.99663
pre_op_flucloxacillin_g_amount_sum	0	1	0.0927896	5.41424e-06	0.0509341		0.1	0.190476	0.4	0.99663
pre_op_flucloxacillin_g_amount_median	0	1	1.44025e-06	0.00103063	4.91384e-10		0.25	0.205903	0.25	0.99663
pre_op_ursodeoxycholsÃ¤ure_mg_amount_median	0.231508	0.00217904	0.31878	-0.00031184	0.0663394	9.83677e-05	0	0	0	0.99663
intra_op_tropo_ng/l_medi	0.0714005	0.332822	0.953626	5.31909e-08	0.516866	0.0614529	0	0	0	0.99665
intra_op_tropo_ng/l_mean	0.070402	0.339644	0.947173	6.91169e-08	0.516883	0.0614779	0	0	0	0.99665
intra_op_fluidfood_ml_amount_median	0.0832845	0.208255	0.463702	-7.00336e-05	0.0929146	5.60873e-05	0	0	0	0.99667
pre_op_natriumhydrogen_g_amount_mean	-0.0129781	0.864648	0.836879	1.36905e-05	0.0179385	0.000131224	0	0	0	0.99667
pre_op_natriumhydrogen_g_amount_median	-0.00281114	0.970548	0.803383	1.56303e-05	0.0177434	0.000132012	0	0	0	0.99667
intra_op_fluidfood_ml_amount_mean	0.137919	0.0365951	0.398962	-8.15318e-05	0.0885304	5.88367e-05	0	0	0	0.99667
intra_op_fluidfood_ml_amount_sum	0.207765	0.00153288	0.717777	-3.28299e-06	0.0911062	5.42901e-05	0	0	0	0.99667
intra_op_bupivacain_Âµg/h_rate_median	-0.0240644	0.723852	0.75941	-1.78591	0.0657132	0.0608005	0	0	0	0.99671
intra_op_bupivacain_Âµg/h_rate_mean	-0.0492888	0.469068	0.738173	-1.93612	0.0665196	0.0607718	0	0	0	0.99671
intra_op_fluidfood_ml/h_rate_median	0.023993	0.749193	0.885188	-5.48132e-06	0.127324	0.000626435	0	0	0	0.99674
intra_op_fluidfood_ml/h_rate_mean	0.0569166	0.447906	0.789016	-1.01991e-05	0.124361	0.000615547	0	0	0	0.99674
pre_op_digitoxin_Âµg_amount_median	-0.0296035	0.704115	0.126164	0.706899	0.406627	0.00489009	0	0	0	0.99675
pre_op_digitoxin_Âµg_amount_mean	-0.333333	0.666667	0.784054	3.11688	0.00218419		0.5	1	0	0.99675
pre_op_digitoxin_Âµg_amount_sum	0.210819	0.789181	0.531517	-0.387205	2.72336e-30		0.666667	1	0.166667	0.99675
pre_op_bupivacain_mg/h_rate_mean	0.0848381	0.272778	0.999559	-5.91808e-10	8.52032e-06	0.000238564	0	0	0	0.99677
pre_op_dexmedetomidin_Âµg/h_rate_mean	-0.6	0.284757	0.39668	18.4258	0.096405		0.25	0.8	0.25	0.99677
pre_op_dexmedetomidin_Âµg/h_rate_median	-0.223607	0.717686	0.385075	18.8899	0.364817		0.25	0.692633	0.25	0.99677
pre_op_bupivacain_mg/h_rate_median	0.0718653	0.35314	0.999634	-4.40106e-10	8.52032e-06	0.000238563	0	0	0	0.99677
c_val_intra_op_vital_icpm_medi	-0.6	0.208	0.245564	-0.020328	0.253184		0.8	0.666667	0.3	0.99678
c_val_intra_op_vital_icpm_mean	-0.6	0.208	0.276093	-0.0207876	0.437922		0.8	0.666667	0.3	0.99678
c_val_intra_op_vital_icpm_percentile_10	-0.257143	0.622787	0.64798	-0.0102337	0.133004		0.6	1	0.1	0.99678
c_val_intra_op_vital_icpm_percentile_90	-0.676763	0.139837	0.01892	-0.0397774	0.965363		1	0.2278	0.5	0.99678
pre_op_aciclovir_mg_amount_median	0.0721243	0.798387	0.546118	-0.000327044	0.00121413		0.553571	0.76487	0.0535714	0.99679
pre_op_aciclovir_mg_amount_sum	-0.369741	0.174964	5.44807e-07	3.68985e-05	3.83438e-06		0.375	0.451509	0.125	0.99679
pre_op_aciclovir_mg_amount_mean	0.0647317	0.818718	0.615339	-0.000280728	1.28775e-15		0.526786	0.906099	0.0267857	0.99679
pre_op_insulin_I.E./h_rate_mean	-0.0212892	0.786071	0.438017	-0.000832451	0.000827911	0.0154898	0	0	0	0.99681
pre_op_cefuroxim_mg_amount_median	0.419068	1.91679e-08	0.681359	6.22582e-05	0.000401879	0.0142719	0	0	0	0.99681
pre_op_insulin_I.E./h_rate_median	-0.00973634	0.901222	0.444313	-0.000820985	0.000831326	0.015491	0	0	0	0.99681
pre_op_cefuroxim_mg_amount_sum	0.143941	0.0642871	0.636716	2.94951e-06	2.47195e-06	0.0170534	0	0	0	0.99681
pre_op_cefuroxim_mg_amount_mean	0.419009	1.92656e-08	0.684666	6.20318e-05	0.000390317	0.0142711	0	0	0	0.99681
pre_op_magnesium_mmol/h_rate_median	-0.0227557	0.770365	0.144773	0.00353806	3.73183e-06	0.011432	0	0	0	0.99683
pre_op_magnesium_mmol/h_rate_mean	-0.0267314	0.731664	0.0822383	0.00421792	3.2516e-06	0.0111752	0	0	0	0.99683
pre_op_inhal_g_amount_sum	-0.0238095	0.955374	0.383041	1.27519e-05	0.130534		0.5	1	0	0.99687
pre_op_inhal_mmol_amount_mean	0.327327	0.428692	0.0947769	0.12371	0.145145		0.5	1	0	0.99687
pre_op_inhal_mmol_amount_median	0.412393	0.309959	0.00404384	0.185565	0.193193		0.375	0.453255	0.125	0.99687
pre_op_inhal_mmol_amount_sum	-0.0238095	0.955374	0.381178	0.000745239	1.12755e-15		0.5	1	0	0.99687
pre_op_inhal_g_amount_mean	0.412393	0.309959	0.378233	0.00211681	9.04322e-10		0.375	0.453255	0.125	0.99687
pre_op_inhal_g_amount_median	0.412393	0.309959	0.000212984	0.00317522	0.231708		0.375	0.453255	0.125	0.99687
intra_op_esketamin_mg/kg/h_rate_mean	-0.225001	0.0012143	0.999319	1.99565e-08	0.0525642	0.00205472	0	0	0	0.99691
intra_op_esketamin_mg/kg/h_rate_median	-0.209965	0.0025771	0.99907	3.31211e-08	0.0525642	0.00205472	0	0	0	0.99691
pre_op_cotrimoxazol_mg_amount_mean	0.0882735	0.867934	0.230973	-0.000829841	0.650593		0.722222	0.500184	0.222222	0.99691
pre_op_cotrimoxazol_mg_amount_median	0.239046	0.648261	0.212409	-0.00122252	0.659939		0.722222	0.493563	0.222222	0.99691
pre_op_cotrimoxazol_mg_amount_sum	-0.6	0.208	5.92409e-05	1.06059e-05	3.94825e-06		0.444444	1	0.0555556	0.99691
intra_op_pantoprazol_mg_amount_sum	-0.0031808	0.961988	0.999984	-1.3953e-13	0.0141163	9.63358e-07	0	0	0	0.99698
intra_op_pantoprazol_mg_amount_mean	0.0568772	0.393714	0.999985	-6.13104e-12	0.0141163	9.6336e-07	0	0	0	0.99698
intra_op_lidocain_mg/h_rate_mean	-0.066483	0.353292	0.441534	8.07437e-05	0.00669275	0.0174955	0	0	0	0.99698
intra_op_lidocain_mg/h_rate_median	-0.0834152	0.24387	0.38027	9.11997e-05	0.00672763	0.0174208	0	0	0	0.99698
intra_op_pantoprazol_mg_amount_median	0.0706927	0.288899	0.999985	-6.35568e-12	0.0141163	9.63357e-07	0	0	0	0.99698
pre_op_antagonist	-0.0270858	0.739628	0.0399103	-0.00452767	3.55508e-06	0.00494398	0	0	0	0.99702
pre_op_meronem_g_amount_sum	-0.073885	0.36566	0.998944	7.46664e-11	0.973383	0.113707	0	0	0	0.99704
pre_op_meronem_g_amount_mean	-0.0807659	0.322592	0.999781	-1.92821e-11	0.972689	0.1137	0	0	0	0.99704
pre_op_meronem_g_amount_median	-0.0807659	0.322592	0.999781	-1.92821e-11	0.972689	0.1137	0	0	0	0.99704
pre_op_tacrolimus_mg_amount_median	-0.221943	0.00599471	0.085434	-0.040133	0.0112581	0.00110158	0	0	0	0.99708
pre_op_tacrolimus_mg_amount_sum	-0.121859	0.134768	0.768632	-0.000108094	0.00864166	0.000657374	0	0	0	0.99708
pre_op_tacrolimus_mg_amount_mean	-0.215515	0.00766397	0.182255	-0.0330118	0.00963657	0.00119776	0	0	0	0.99708
intra_op_cl_mmol/l_mean	0.0881491	0.26317	0.764304	0.00204245	0.000428731	0.135711	0	0	0	0.99712
pre_op_norepinephrin_mg/kg/h_rate_mean	0.774597	0.225403	0	-181.818	0.0954186		1	0.248213	0.5	0.99712
pre_op_norepinephrin_mg/kg/h_rate_median	0.774597	0.225403	0	-222.222	0.0739992		1	0.248213	0.5	0.99712
intra_op_cl_mmol/l_medi	0.0992536	0.207472	0.777715	0.00192465	0.000428456	0.13567	0	0	0	0.99712
pre_op_quetiapin_mg_amount_mean	-0.4	0.6	0.00488434	0.00500368	0.0113563		0.333333	1	0.166667	0.99714
pre_op_quetiapin_mg_amount_median	-0.2	0.8	0.448134	0.00292036	0.0298976		0.333333	1	0.166667	0.99714
pre_op_quetiapin_mg_amount_sum	-0.4	0.6	0.000519049	1.90634e-05	7.70196e-05	1	0.333333	1	0.166667	0.99714
intra_op_insulin_IE_amount_median	0.872082	0.0538542	0.798182	0.00111061	1.64536e-49		1	0.2	0.5	0.99715
intra_op_insulin_IE_amount_mean	0.872082	0.0538542	0.798182	0.00111061	1.64536e-49		1	0.2	0.5	0.99715
intra_op_insulin_IE_amount_sum	0.359092	0.552815	0.76107	-0.000953921	0		0.833333	0.4	0.333333	0.99715
pre_op_mycophenolat_mg_amount_median	-0.816497	0.183503	0	0.006	0		0.75	0.617075	0.25	0.99716
pre_op_mycophenolat_mg_amount_mean	-0.5	0.5	3.30146e-17	0.00383191	1.083e-06		0.625	1	0.125	0.99716
pre_op_mycophenolat_mg_amount_sum	-0.948683	0.0513167	0.202446	-5.5298e-05	0.824996		1	0.333333	0.5	0.99716
c_val_pre_op_praemedikation_lebenssituation_allein_mean	0.0676691	0.362726	0.81933	-0.0254373	0.513275	0.113846	0	0	0	0.99719
c_val_pre_op_praemedikation_lebenssituation_allein_percentile_10	0.0676691	0.362726	0.81933	-0.0254373	0.513275	0.113846	0	0	0	0.99719
c_val_pre_op_praemedikation_lebenssituation_allein_percentile_90	0.0676691	0.362726	0.81933	-0.0254373	0.513275	0.113846	0	0	0	0.99719
c_val_pre_op_praemedikation_lebenssituation_allein_medi	0.0676691	0.362726	0.81933	-0.0254373	0.513275	0.113846	0	0	0	0.99719
c_val_intra_op_co_score_saps2_wert_percentile_90_x	0.486459	7.92216e-15	0.0307114	0.00572189	0.899205	2.53252e-05	0	0	0	0.99722
c_val_intra_op_co_score_saps2_wert_mean_x	0.47153	6.52809e-14	0.0254063	0.00622275	0.900659	3.35862e-05	0	0	0	0.99722
c_val_intra_op_co_score_saps2_wert_percentile_90_y	0.486459	7.92216e-15	0.0307114	0.00572189	0.899205	2.53252e-05	0	0	0	0.99722
c_val_intra_op_co_score_saps2_wert_medi_y	0.46272	2.16152e-13	0.0235553	0.00620012	0.882433	3.50036e-05	0	0	0	0.99722
c_val_intra_op_co_score_saps2_wert_percentile_10_x	0.445477	2.04315e-12	0.0294094	0.00600467	0.811463	3.97304e-05	0	0	0	0.99722
c_val_intra_op_co_score_saps2_wert_mean_y	0.47153	6.52809e-14	0.0254063	0.00622275	0.900659	3.35862e-05	0	0	0	0.99722
c_val_intra_op_co_score_saps2_wert_medi_x	0.46272	2.16152e-13	0.0235553	0.00620012	0.882433	3.50036e-05	0	0	0	0.99722
c_val_intra_op_co_score_saps2_wert_percentile_10_y	0.445477	2.04315e-12	0.0294094	0.00600467	0.811463	3.97304e-05	0	0	0	0.99722
intra_op_urapidil_mg/h_rate_median	0	1	0.873667	0.000781146	1.4838e-17		0.666667	1	0.166667	0.99725
c_val_intra_op_beh_anae_verl_erw_avb_text_percentile_90	0.155809	0.0367429	0.0773417	6.46097e-22	0.00392105	0.220671	0	0	0	0.99725
c_val_intra_op_beh_anae_verl_erw_avb_text_percentile_10	0.15645	0.0359667	0.0773417	6.46097e-22	0.00392105	0.220671	0	0	0	0.99725
intra_op_urapidil_mg/h_rate_mean	0	1	0.969814	-0.000134704	6.49629e-08		0.666667	1	0.166667	0.99725
c_val_intra_op_beh_anae_verl_erw_avb_text_mean	0.156205	0.0362614	0.0773417	6.46097e-22	0.00392105	0.220671	0	0	0	0.99725
c_val_intra_op_beh_anae_verl_erw_avb_text_medi	0.156154	0.0363232	0.0773417	6.46097e-22	0.00392105	0.220671	0	0	0	0.99725
pre_op_kalium_mg_amount_median	-0.243256	0.599144	0.69626	-0.000162754	0.000213753		0.583333	0.853041	0.0833333	0.99726
pre_op_kalium_mg_amount_mean	-0.162169	0.7283	0.733162	-0.00015404	0.144881		0.5	1	0	0.99726
pre_op_ceftazidim_g_amount_median	0.105409	0.894591	3.10945e-31	-0.000617104	0.00221631		1	0.5	0.5	0.99726
pre_op_ceftazidim_g_amount_mean	0.105409	0.894591	8.20519e-14	-0.000685726	4.87612e-06		1	0.5	0.5	0.99726
pre_op_ceftazidim_g_amount_sum	-0.210819	0.789181	0.0874145	-7.65975e-06	1.20706e-06		1	0.5	0.5	0.99726
pre_op_kalium_mg_amount_sum	-0.571429	0.180202	0.660885	2.80629e-05	4.03221e-20		0.5	1	0	0.99726
intra_op_fluidfood_g/h_rate_mean	0.0569166	0.447906	0.789016	-1.01991e-05	0.124361	0.000615547	0	0	0	0.99736
intra_op_fluidfood_g/h_rate_median	0.023993	0.749193	0.885188	-5.48132e-06	0.127324	0.000626435	0	0	0	0.99736
pre_op_flucloxacillin_g/h_rate_median	0.57735	0.308068	0.836421	-7.42262e-05	0.0351393		0.25	0.683091	0.25	0.99741
pre_op_flucloxacillin_g/h_rate_mean	0.615587	0.268998	0.848473	-7.42186e-05	0.00374246		0	0.2765	0.5	0.99741
pre_op_tigecyclin_mg_amount_mean	0.110069	0.207226	0.336079	0.00165181	0.00019115	0.0031255	0	0	0	0.99745
pre_op_hydrocortison_ml_amount_sum	-0.00671986	0.939044	0.393618	0.000233761	0.302245	0.00728401	0	0	0	0.99745
pre_op_hydrocortison_ml_amount_median	-0.0641586	0.464859	0.512225	0.00239062	0.305341	0.0060316	0	0	0	0.99745
pre_op_tigecyclin_mg_amount_sum	-0.00995295	0.909474	0.733488	1.62327e-05	0.00010931	0.00320204	0	0	0	0.99745
pre_op_hydrocortison_ml_amount_mean	-0.0702846	0.423237	0.996858	1.46251e-05	0.304602	0.00657989	0	0	0	0.99745
pre_op_tigecyclin_mg_amount_median	0.0916557	0.294059	0.147591	0.00243418	0.00020876	0.00296671	0	0	0	0.99745
pre_op_hydrocortison_ml/h_rate_median	0.210526	0.511329	0.462993	0.00424151	0.00298304		0	0	0	0.99749
pre_op_hydrocortison_ml/h_rate_mean	0.182137	0.571016	0.455358	0.00423908	0.00549365		0	0	0	0.99749
intra_op_flucloxacillin_g_amount_sum	0.0235155	0.765737	0.604408	6.64645e-07	1.61794e-05	0.0248179	0	0	0	0.9975
intra_op_flucloxacillin_g_amount_median	0.090289	0.25171	0.781033	-3.39116e-05	1.67379e-05	0.0301454	0	0	0	0.9975
intra_op_flucloxacillin_g_amount_mean	0.0760694	0.334488	0.775778	-3.47407e-05	1.67258e-05	0.0301117	0	0	0	0.9975
pre_op_unacid_mg_amount_median	0.167516	0.0587567	0.287982	0.000154914	0.32392	0.0025893	0	0	0	0.99751
pre_op_unacid_mg_amount_sum	0.0686601	0.441247	0.706647	2.87497e-06	0.221409	0.00264846	0	0	0	0.99751
pre_op_unacid_mg_amount_mean	0.133736	0.132329	0.200237	0.000207807	0.334189	0.00242009	0	0	0	0.99751
intra_op_glucose_kcal_amount_sum	0.112553	0.153866	0.999682	-1.66216e-10	0.174535	0.0832645	0	0	0	0.99752
intra_op_glucose_kcal_amount_mean	0.202599	0.00972204	0.999429	1.60033e-09	0.174535	0.0832639	0	0	0	0.99752
intra_op_glucose_kcal_amount_median	0.204933	0.00889659	0.999157	4.83219e-09	0.174535	0.0832617	0	0	0	0.99752
c_val_pre_op_patient_its_dialyse_einfuhr_medi	0.75	0.0859375	0.410382	0.000453302	0.628447		0.166667	0.268286	0.333333	0.99754
c_val_pre_op_patient_its_dialyse_einfuhr_mean	0.720588	0.106199	1.16407e-05	0.000585905	0.710095		0.0555556	0.121183	0.444444	0.99754
c_val_pre_op_patient_its_dialyse_einfuhr_percentile_90	0.637748	0.173071	0.345583	0.000553314	0.781862	1	0	0.1	0.5	0.99754
c_val_pre_op_patient_its_dialyse_einfuhr_percentile_10	0.695725	0.124789	0.363165	0.00113878	0.61989		0.222222	0.4	0.277778	0.99754
pre_op_ambroxol_mg_amount_mean	0.4	0.6	0.106869	0.000477893	1.85308e-33		0	0.5	0.5	0.99755
pre_op_ambroxol_mg_amount_sum	0.2	0.8	0.0122048	1.59539e-05	1.71884e-35		0	0.5	0.5	0.99755
pre_op_ambroxol_mg_amount_median	0.4	0.6	0.0935543	0.000505004	1.47642e-96		0	0.5	0.5	0.99755
praemedikation_sonst_risik_glukmed	0.258199	0.741801	0.0120609	-0.286432	0		0.666667	1	0.166667	0.99759
pre_op_ceftazidim_g/h_rate_median	-0.632456	0.367544	0.000270813	0.00110069	0.010079		0.333333	1	0.166667	0.99764
pre_op_ceftazidim_g/h_rate_mean	-0.632456	0.367544	0.0488788	0.00108107	1.12477e-33		0.333333	1	0.166667	0.99764
intra_op_cefuroxim_mg_amount_mean	0.814508	1.39911e-36	0.998102	2.89049e-10	0.864614	0.160166	0	0	0	0.9977
intra_op_cefuroxim_mg_amount_median	0.814508	1.39911e-36	0.998102	2.89049e-10	0.864614	0.160166	0	0	0	0.9977
intra_op_cefuroxim_mg_amount_sum	0.787753	9.7031e-33	0.846585	-1.4769e-08	0.811531	0.162997	0	0	0	0.9977
pre_op_iloprost_Âµg_amount_mean	-0.0365686	0.694216	0.933963	0.354176	0.140325	0.000347026	0	0	0	0.99772
pre_op_iloprost_Âµg_amount_median	-0.0197692	0.83173	0.942568	0.282426	0.140289	0.000350329	0	0	0	0.99772
pre_op_iloprost_Âµg_amount_sum	-0.0805246	0.386042	0.224398	-0.0829156	0.146366	0.000618346	0	0	0	0.99772
intra_op_clonidin_Âµg/h_rate_median	-0.968246	0.00676014		16.6809			0	0.666667	0.5	0.99775
intra_op_clonidin_Âµg/h_rate_mean	-0.968246	0.00676014		16.6809			0	0.666667	0.5	0.99775
pre_op_levodopa_mg_amount_sum	-0.164866	0.557089	0.0751939	-0.000476651	0.00049511		0.903846	0.0874266	0.403846	0.99776
pre_op_levodopa_mg_amount_median	0.361073	0.186084	0.510691	0.00225809	1.84162e-12		0.538462	0.928744	0.0384615	0.99776
pre_op_levodopa_mg_amount_mean	0.350614	0.200102	0.765534	0.00105504	0.0169642		0.519231	1	0.0192308	0.99776
intra_op_vancomycin_mg_amount_mean	-0.124563	0.126264	0.155827	-6.15663e-05	0.0470402	0.000642438	0	0	0	0.99777
intra_op_vancomycin_mg_amount_sum	0.013132	0.87243	0.0831338	-4.35043e-05	0.0250877	0.000547217	0	0	0	0.99777
intra_op_vancomycin_mg_amount_median	-0.116848	0.151681	0.151953	-6.21447e-05	0.0468203	0.000646812	0	0	0	0.99777
pre_op_unacid_g_amount_mean	-1			0.00034375			1	1	0.5	0.9978
pre_op_unacid_g_amount_median	-1			0.00034375			1	1	0.5	0.9978
intra_op_glucose_g/h_rate_mean	0.147829	0.0759881	0.993476	-2.71135e-10	0.137217	0.0338954	0	0	0	0.99784
intra_op_glucose_g/h_rate_median	0.192063	0.0206501	0.991491	-4.56418e-10	0.137215	0.0338959	0	0	0	0.99784
pre_op_piritramid_mg/h_rate_mean	-0.305446	0.00100249	0.605872	-0.00226063	0.300341	0.0400568	0	0	0	0.99788
pre_op_piritramid_mg/h_rate_median	-0.261619	0.00512527	0.562609	-0.00252666	0.310017	0.0400418	0	0	0	0.99788
pre_op_pipamperon_mg_amount_mean	0.359092	0.552815	0.0437773	0.0453656	0.415961		0	0.138641	0.5	0.9979
pre_op_pipamperon_mg_amount_median	0	1	0.251987	-0.0188285	0.153069		0.666667	0.683091	0.166667	0.9979
pre_op_pipamperon_mg_amount_sum	-0.6	0.284757	0.315637	0.000181214	2.59539e-05		0.333333	0.8	0.166667	0.9979
pre_op_fentanyl_mg/kg/h_rate_median	-0.283442	0.00295335	0.999848	1.97475e-06	0.0737474	0.00815097	0	0	0	0.99792
pre_op_fentanyl_mg/kg/h_rate_mean	-0.269292	0.00482844	0.979688	0.000333186	0.0737601	0.00815041	0	0	0	0.99792
intra_op_fentanyl_mg/kg/h_rate_median	-0.332271	8.76995e-05	0.999413	-1.02822e-05	0.0754874	0.00815097	0	0	0	0.99797
intra_op_fentanyl_mg/kg/h_rate_mean	-0.353667	2.76591e-05	0.999496	-8.69432e-06	0.0754874	0.00815097	0	0	0	0.99797
pre_op_imipenem+cilastatin_mg_amount_median	0.124866	0.206609	0.695261	4.24859e-05	0.0224557	0.00284852	0	0	0	0.99798
pre_op_imipenem+cilastatin_mg_amount_sum	-0.102352	0.301188	0.91652	-2.17832e-07	0.0209859	0.0028066	0	0	0	0.99798
pre_op_imipenem+cilastatin_mg_amount_mean	0.10224	0.301716	0.448288	8.27908e-05	0.0235396	0.00294311	0	0	0	0.99798
pre_op_tigecyclin_mg/h_rate_mean	0.0379541	0.702078	0.887898	0.00025109	0.00139034	0.00679454	0	0	0	0.99801
pre_op_tigecyclin_mg/h_rate_median	0.0578064	0.559978	0.609968	0.000849187	0.00144799	0.00663665	0	0	0	0.99801
intra_op_nabic_ml/kg/h_rate_median	1	0	0.963796	-5.18714e-05	0.0485569	0.000288741	0	0	0	0.99803
intra_op_nabic_ml/kg/h_rate_mean	1	0	0.985955	-2.01194e-05	0.0479344	0.000288709	0	0	0	0.99803
pre_op_cefotaxim_mg_amount_sum	-0.0329618	0.743495	0.149394	2.24854e-06	0.0927242	0.00511219	0	0	0	0.99805
pre_op_cefotaxim_mg_amount_median	0.285296	0.00382966	0.298538	0.000216288	0.333094	0.00515662	0	0	0	0.99805
c_val_pre_op_score_soziale_situation_pflegeheim_ja_medi	0.0268848	0.763233	0.0666709	0.251512	0.429862	0.113846	0	0	0	0.99805
pre_op_cefotaxim_mg_amount_mean	0.307779	0.00174207	0.503371	0.000136465	0.274527	0.00515112	0	0	0	0.99805
c_val_pre_op_score_soziale_situation_pflegeheim_ja_mean	0.0268848	0.763233	0.0666709	0.251512	0.429862	0.113846	0	0	0	0.99805
intra_op_vancomycin_mg/h_rate_median	-0.222085	0.0104871	0.737294	2.78063e-05	0.00881059	0.00783723	0	0	0	0.99805
intra_op_vancomycin_mg/h_rate_mean	-0.161469	0.0643642	0.767259	2.45783e-05	0.00890846	0.00812948	0	0	0	0.99805
c_val_pre_op_score_soziale_situation_pflegeheim_ja_percentile_90	0.0268848	0.763233	0.0666709	0.251512	0.429862	0.113846	0	0	0	0.99805
c_val_pre_op_score_soziale_situation_pflegeheim_ja_percentile_10	0.0268848	0.763233	0.0666709	0.251512	0.429862	0.113846	0	0	0	0.99805
pre_op_metamizol_g/h_rate_mean	1			-0.0139332		0.617075	1	1	0.5	0.99807
pre_op_tyloxapol_mg_amount_mean	-0.695725	0.124789	0.461909	-0.011155	0.671329		0.722222	0.506555	0.222222	0.99809
pre_op_tyloxapol_mg_amount_sum	-0.942857	0.00480466	0.429486	-0.000468672	0.581454		0.666667	0.7	0.166667	0.99809
pre_op_tyloxapol_mg_amount_median	-0.617914	0.191094	0.65295	-0.0106834	0.854429		0.666667	0.653095	0.166667	0.99809
pre_op_lactulose_g_amount_median	0.0341009	0.738872	0.201209	-2.15773e-06	0.0299477	0.0252384	0	0	0	0.99813
pre_op_lactulose_g_amount_sum	-0.174647	0.0854358	3.45892e-06	7.73365e-07	0.0235634	0.0258923	0	0	0	0.99813
pre_op_lactulose_g_amount_mean	-0.152935	0.132733	0.200761	-2.15951e-06	0.0302097	0.0252435	0	0	0	0.99813
pre_op_lymp_abs_10^3/Âµl_medi	0.513764	0.12876	0.645686	0.0265146	0.272219	0.4795	0.25	0.666667	0.25	0.99814
pre_op_lymp_abs_10^3/Âµl_mean	0.513764	0.12876	0.645686	0.0265146	0.272219	0.4795	0.25	0.666667	0.25	0.99814
pre_op_magnesium_mg/h_rate_mean	0.114713	0.263207	0.38532	3.92915e-05	0.00858558	0.20017	0	0	0	0.99815
pre_op_magnesium_mg/h_rate_median	0.108998	0.287893	0.37974	3.96775e-05	0.00875462	0.200247	0	0	0	0.99815
pre_op_imipenem+cilastatin_mg/h_rate_median	0.233636	0.0242008	0.79049	5.60989e-05	0.136482	0.00404291	0	0	0	0.99819
pre_op_imipenem+cilastatin_mg/h_rate_mean	0.216061	0.0375189	0.579442	0.00010603	0.139284	0.00410925	0	0	0	0.99819
intra_op_urea_acid_mg/dl_mean	0.209926	0.0292138	0.999941	-1.21058e-09	0.000662891	0.0143059	0	0	0	0.9982
intra_op_urea_acid_mg/dl_medi	0.209926	0.0292138	0.999941	-1.21058e-09	0.000662891	0.0143059	0	0	0	0.9982
pre_op_glycopyrronium_Âµg_amount_median	-0.457942	3.46942e-06	0.495723	-0.751641	0.126397	0.135416	0	0	0	0.99821
pre_op_glycopyrronium_Âµg_amount_mean	-0.204124	0.660642	0	-61.531	0.511979		0.75	0.205903	0.25	0.99821
pre_op_glycopyrronium_Âµg_amount_sum	0.821429	0.0234488	0.177807	0.0681159	0.398642		0.2	0.380952	0.3	0.99821
intra_op_ipratropiumbromid_Âµg_amount_mean	-0.205987	0.0182549	0.453732	-0.610751	0.426872	0.0124673	0	0	0	0.99822
intra_op_ipratropiumbromid_Âµg_amount_sum	-0.0764232	0.385619	0.874429	-0.00188935	0.337173	0.0133738	0	0	0	0.99822
intra_op_propofol_mg/h_rate_median	0.0569124	0.542202	0.998412	-9.28454e-10	0.0017849	0.0613689	0	0	0	0.99822
intra_op_ipratropiumbromid_Âµg_amount_median	-0.201515	0.0209952	0.487507	-0.559002	0.419262	0.0123824	0	0	0	0.99822
intra_op_esketamin_mg/h_rate_mean	0.0876174	0.347546	0.998278	-3.09093e-09	0.544137	0.0455003	0	0	0	0.99822
intra_op_esketamin_mg/h_rate_median	0.0953051	0.306713	0.998466	-2.4092e-09	0.544137	0.0455003	0	0	0	0.99822
intra_op_propofol_mg/h_rate_mean	0.0681782	0.465151	0.998394	-9.36707e-10	0.0017849	0.0613689	0	0	0	0.99822
pre_op_ek_ml/h_rate_mean	-0.0370471	0.611829	0.619354	8.99039	0.319068	0.000369975	0	0	0	0.99823
pre_op_ek_ml/h_rate_median	-0.0133571	0.85487	0.498142	11.6155	0.318387	0.000355563	0	0	0	0.99823
c_val_pre_op_praemedikation_noxen_percentile_10	-0.349143	0.000140504	0.169051	0.149641	0.548059	0.400795	0	0	0	0.99827
c_val_pre_op_praemedikation_noxen_medi	-0.349143	0.000140504	0.169051	0.149641	0.548059	0.400795	0	0	0	0.99827
c_val_pre_op_praemedikation_noxen_mean	-0.349143	0.000140504	0.169051	0.149641	0.548059	0.400795	0	0	0	0.99827
c_val_pre_op_praemedikation_noxen_percentile_90	-0.349143	0.000140504	0.169051	0.149641	0.548059	0.400795	0	0	0	0.99827
intra_op_nt_pro_ng/l_mean	0.136449	0.182635	0.999744	-1.99868e-12	0.206833	0.0338948	0	0	0	0.99835
intra_op_nt_pro_ng/l_medi	0.136449	0.182635	0.999751	-1.91122e-12	0.206833	0.0338948	0	0	0	0.99835
pre_op_inhal_g/h_rate_median	0.392792	0.441113	0.455122	0.00201283	0.642087		0.375	0.723674	0.125	0.99836
pre_op_inhal_mmol/h_rate_median	0.392792	0.441113	0.17377	0.117633	0.831119		0.375	0.723674	0.125	0.99836
pre_op_dihydralazin_mg/h_rate_median	-0.19749	0.610524	0.00285184	0.180985	0.00180377		0.125	0.311873	0.375	0.99836
pre_op_inhal_g/h_rate_mean	0.392792	0.441113	0.0038273	0.00342182	0.870418		0.375	0.723674	0.125	0.99836
pre_op_dihydralazin_mg/h_rate_mean	-0.117651	0.76307	3.01649e-06	0.186445	0.103963		0.25	0.666667	0.25	0.99836
pre_op_inhal_mmol/h_rate_mean	0.0617213	0.907536	0.583245	0.199976	0.906686	1	0.4375	1	0.0625	0.99836
intra_op_gluc_mg/dl_medi	0.275099	0.00795446	0.726677	0.000226801	0.0042154	0.113846	0	0	0	0.99838
intra_op_gluc_mg/dl_mean	0.275099	0.00795446	0.726677	0.000226801	0.0042154	0.113846	0	0	0	0.99838
c_val_intra_op_score_frailty_met_mean	-0.516371	7.72974e-09	0.172185	-0.0275694	0.0411419	0.138641	0	0	0	0.99839
c_val_intra_op_score_frailty_met_percentile_90	-0.516371	7.72974e-09	0.172185	-0.0275694	0.0411419	0.138641	0	0	0	0.99839
c_val_intra_op_score_frailty_met_percentile_10	-0.516371	7.72974e-09	0.172185	-0.0275694	0.0411419	0.138641	0	0	0	0.99839
c_val_intra_op_score_frailty_met_medi	-0.516371	7.72974e-09	0.172185	-0.0275694	0.0411419	0.138641	0	0	0	0.99839
pre_op_ampicillin_g_amount_mean	0.467473	0.290185	0.0946769	-0.000333965	0.00479184		0.583333	0.854445	0.0833333	0.9984
pre_op_ampicillin_g_amount_median	0.159545	0.732582	0.629594	-0.000185874	3.96061e-07		0.541667	1	0.0416667	0.9984
pre_op_ampicillin_g_amount_sum	0.414431	0.355269	0.0420477	-6.25476e-06	2.45918e-224		0.333333	0.628571	0.166667	0.9984
intra_op_inhal_ml_amount_median	0.026661	0.777304	0.998927	-2.92281e-10	0.513247	0.000238564	0	0	0	0.99842
intra_op_inhal_ml_amount_mean	0.0131645	0.888947	0.998904	-2.98018e-10	0.513247	0.000238564	0	0	0	0.99842
intra_op_inhal_ml_amount_sum	-0.20238	0.0300772	0.999136	-1.32575e-10	0.513247	0.000238564	0	0	0	0.99842
pre_op_vitamind_Âµg_amount_median	-1		2.30646e-163	-79.0064	4.59809e-16		1	1	0.5	0.99846
pre_op_vitamind_Âµg_amount_mean	-1		2.30646e-163	-79.0064	4.59809e-16		1	1	0.5	0.99846
intra_op_glucose_mmol_amount_median	-0.0470742	0.448008	0.587214	-6.73531e-05	8.28558e-05	0.0283901	0	0	0	0.99848
intra_op_glucose_Âµg_amount_median	-0.0470742	0.448008	0.587214	-6.73531e-05	8.28558e-05	0.0283901	0	0	0	0.99848
intra_op_glucose_Âµmol_amount_median	-0.0470742	0.448008	0.587214	-6.73531e-05	8.28558e-05	0.0283901	0	0	0	0.99848
intra_op_glucose_mg_amount_median	0.204933	0.00889659	0.999157	4.83219e-09	0.174535	0.0832617	0	0	0	0.99848
intra_op_glucose_IE_amount_mean	0.532512	0.174237	0.0184221	0.00030303	1	0.220671	0	0	0	0.99848
intra_op_glucose_mg_amount_mean	0.202599	0.00972204	0.999429	1.60033e-09	0.174535	0.0832639	0	0	0	0.99848
intra_op_glucose_IE_amount_sum	0.857215	0.00652048	0.599093	0.000108763	0.930579	0.220671	0	0	0	0.99848
intra_op_glucose_mmol_amount_mean	-0.0477701	0.441318	0.631473	-5.97545e-05	8.28426e-05	0.0286019	0	0	0	0.99848
intra_op_glucose_mg_amount_sum	0.112553	0.153866	0.999682	-1.66216e-10	0.174535	0.0832645	0	0	0	0.99848
intra_op_glucose_Âµg_amount_mean	-0.0477701	0.441318	0.631473	-5.97545e-05	8.28426e-05	0.0286019	0	0	0	0.99848
intra_op_glucose_Âµg_amount_sum	-0.0710924	0.251514	0.429262	-6.475e-05	0.000113764	0.0266918	0	0	0	0.99848
intra_op_glucose_Âµmol_amount_sum	-0.0710924	0.251514	0.429262	-6.475e-05	0.000113764	0.0266918	0	0	0	0.99848
intra_op_glucose_Âµmol_amount_mean	-0.0477701	0.441318	0.631473	-5.97545e-05	8.28426e-05	0.0286019	0	0	0	0.99848
intra_op_glucose_IE_amount_median	0.532512	0.174237	0.0184221	0.00030303	1	0.220671	0	0	0	0.99848
intra_op_glucose_mmol_amount_sum	-0.0710924	0.251514	0.429262	-6.475e-05	0.000113764	0.0266918	0	0	0	0.99848
pre_op_laxanz_g_amount_mean	-0.0156647	0.891725	0.550566	-1.78315e-05	0.028387	0.0415188	0	0	0	0.9985
intra_op_morphin_mg/h_rate_mean	-0.102065	0.247887	0.985955	-2.01194e-05	0.0479344	0.000288709	0	0	0	0.9985
intra_op_morphin_mg/h_rate_median	-0.166935	0.0576548	0.963796	-5.18714e-05	0.0485569	0.000288741	0	0	0	0.9985
pre_op_laxanz_g_amount_median	-0.0133485	0.907659	0.340394	-2.31762e-05	0.0264903	0.0416095	0	0	0	0.9985
pre_op_laxanz_g_amount_sum	-0.0239499	0.835124	0.979131	2.3069e-08	0.028637	0.049379	0	0	0	0.9985
intra_op_paracetamol_mg_amount_sum	0.336308	0.000482151	0.990507	5.23935e-10	0.00249684	0.0190167	0	0	0	0.99853
intra_op_paracetamol_mg_amount_median	0.522064	1.31904e-08	0.376739	0.000216727	0.0964716	0.0143059	0	0	0	0.99853
intra_op_magnesium_mg_amount_sum	0.289012	0.00409078	0.010021	0.000125089	0.215412	0.269183	0	0	0	0.99853
intra_op_paracetamol_mg_amount_mean	0.522064	1.31904e-08	0.376739	0.000216727	0.0964716	0.0143059	0	0	0	0.99853
intra_op_magnesium_mg_amount_median	0.252026	0.0127624	0.596185	4.48715e-05	0.0973294	0.402884	0	0	0	0.99853
intra_op_magnesium_mg_amount_mean	0.250487	0.013338	0.725104	2.97164e-05	0.0868239	0.406411	0	0	0	0.99853
c_val_intra_op_co_bilanz_einfuhr_oral_medi	-0.459146	7.21898e-08	0.999862	-8.46069e-12	0.462055	4.86501e-05	0	0	0	0.99854
c_val_intra_op_co_bilanz_einfuhr_oral_mean	-0.435582	3.8366e-07	0.999777	-1.37188e-11	0.462056	4.86502e-05	0	0	0	0.99854
c_val_intra_op_co_bilanz_einfuhr_oral_percentile_10	-0.315797	0.000333856	0.999173	-1.48302e-10	0.462055	4.86501e-05	0	0	0	0.99854
c_val_intra_op_co_bilanz_einfuhr_oral_percentile_90	-0.364022	3.00475e-05	0.999893	-2.41544e-12	0.462055	4.86502e-05	0	0	0	0.99854
pre_op_aciclovir_mg/h_rate_mean	0.353553	0.559404	0.682761	0.00509782	0.796783		0.333333	0.683091	0.166667	0.99858
pre_op_aciclovir_mg/h_rate_median	0.353553	0.559404	0.0140028	0.00299872	0.777029		0.333333	0.683091	0.166667	0.99858
pre_op_albumin_g/h_rate_median	0.763944	3.8005e-15	0.999906	3.0861e-14	2.0806e-10	0.00205472	0	0	0	0.99862
pre_op_albumin_g/h_rate_mean	0.721894	5.73694e-13	0.999993	6.87004e-17	2.0806e-10	0.00205472	0	0	0	0.99862
pre_op_ambroxol_mg/h_rate_mean	0.041479	0.72938	0.999987	-1.35118e-12	0.00021977	1.69903e-05	0	0	0	0.99862
pre_op_eryt_/nl_medi	-0.872082	0.0538542	0.962148	0.025019	0.26781		1	0.4	0.5	0.99862
pre_op_ambroxol_mg/h_rate_median	-0.0671237	0.575324	0.999992	-8.03834e-13	0.000219769	1.69904e-05	0	0	0	0.99862
pre_op_eryt_/nl_mean	-0.872082	0.0538542	0.962148	0.025019	0.26781		1	0.4	0.5	0.99862
intra_op_lymp_abs_%_mean	-0.0205784	0.859006	0.946632	-1.56101e-05	0.0637838	0.157382	0	0	0	0.99864
intra_op_lymp_abs_%_medi	-0.0257346	0.824187	0.274218	-0.00417282	0.0678421	0.113846	0	0	0	0.99864
pre_op_cefotaxim_mg/h_rate_mean	0.0176639	0.883757	0.771244	-2.05404e-05	0.0910169	0.0160866	0	0	0	0.99864
pre_op_cefotaxim_mg/h_rate_median	0.0212	0.8607	0.768583	-2.07337e-05	0.0908994	0.0160649	0	0	0	0.99864
pre_op_nimodipin_mg_amount_mean	-0.0452115	0.710157	0.397006	0.00384905	0.926701	0.0858105	0	0	0	0.99866
pre_op_nimodipin_mg_amount_sum	0.0899775	0.458842	0.968779	1.21978e-06	0.927231	0.0497829	0	0	0	0.99866
pre_op_nimodipin_mg_amount_median	-0.0480519	0.692828	0.594751	0.00207735	0.936683	0.0911802	0	0	0	0.99866
pre_op_kalium_St._amount_mean	0.113523	0.356654	0.962815	-2.26521e-06	0.918282	0.158248	0	0	0	0.99868
pre_op_kalium_St._amount_median	0.151735	0.216752	0.947924	-3.72523e-06	0.912449	0.158388	0	0	0	0.99868
pre_op_kalium_St._amount_sum	-0.23177	0.0572002	0.996824	3.75394e-09	0.929636	0.158002	0	0	0	0.99868
intra_op_d_dim_mg/l_mean	0.119312	0.325221	0.194457	0.0115763	0.0373626	0.602113	0	0	0	0.9987
intra_op_d_dim_mg/l_medi	0.119085	0.326151	0.211193	0.0112126	0.0368279	0.607559	0	0	0	0.9987
intra_op_meronem_g/h_rate_median	-0.0527666	0.635667	0.995995	-9.17542e-10	0.0195072	0.157301	0	0	0	0.99871
intra_op_meronem_g/h_rate_mean	-0.0527666	0.635667	0.995995	-9.17542e-10	0.0195072	0.157301	0	0	0	0.99871
pre_op_fluid_g/h_rate_mean	0.821634	5.05296e-17	0.999972	1.16301e-13	3.31421e-12	0.0061699	0	0	0	0.99873
pre_op_erythromycin_ml_amount_sum	-0.0954789	0.449307	0.548253	-0.000221494	0.51889	0.103176	0	0	0	0.99873
pre_op_fluid_g/h_rate_median	0.768057	8.24635e-14	0.999953	2.16156e-13	3.31422e-12	0.0061699	0	0	0	0.99873
pre_op_fluid_g_amount_mean	0.623872	2.82475e-08	0.999953	5.2353e-15	3.31422e-12	0.0061699	0	0	0	0.99873
pre_op_erythromycin_ml_amount_median	-0.00431143	0.972809	0.374188	0.00740984	0.450139	0.0982054	0	0	0	0.99873
pre_op_fluid_g_amount_sum	-0.0197366	0.875994	0.99999	4.86807e-17	3.31421e-12	0.0061699	0	0	0	0.99873
pre_op_fluid_g_amount_median	0.683652	3.47166e-10	0.999976	2.53056e-15	3.31421e-12	0.0061699	0	0	0	0.99873
pre_op_erythromycin_ml_amount_mean	-0.00555016	0.965001	0.328163	0.00856396	0.451401	0.0988228	0	0	0	0.99873
pre_op_ornithinasparta_g_amount_mean	-0.0434787	0.728863	0.999989	1.14591e-14	0.0101441	0.000532005	0	0	0	0.99875
pre_op_unacid_mg/kg/d_rate_median	0.0758763	0.551238	0.906552	-73.0458	0.562289	0.0388552	0	0	0	0.99875
pre_op_unacid_mg/kg/d_rate_mean	-0.0604745	0.635004	0.740481	-190.801	0.552532	0.0389733	0	0	0	0.99875
pre_op_ornithinasparta_g_amount_sum	-0.00322095	0.979523	0.999957	-1.01321e-15	0.0101441	0.000532005	0	0	0	0.99875
pre_op_ornithinasparta_g_amount_median	-0.0603385	0.630328	0.999986	1.13248e-14	0.0101441	0.000532005	0	0	0	0.99875
pre_op_glucose_IE_amount_sum	-0.465517	0.206656	0.918899	-2.89582e-06	0.577529	0.31731	0	0	0	0.99879
pre_op_glucose_IE_amount_mean	-0.0779228	0.842058	0.427202	0.000858697	0.564437	0.31731	0	0	0	0.99879
pre_op_glucose_mg_amount_mean	0.16463	0.573831	0.927927	-0.000603256	0.327455		0	0	0	0.99879
pre_op_glucose_Âµg_amount_sum	0.21835	0.0882058	0.448884	0.158923	0.000364029	0.0338948	0	0	0	0.99879
pre_op_glucose_Âµmol_amount_sum	0.21835	0.0882058	0.448884	0.158923	0.000364029	0.0338948	0	0	0	0.99879
pre_op_glucose_mmol_amount_mean	0.21835	0.0882058	0.448884	0.317846	0.000364029	0.0338948	0	0	0	0.99879
pre_op_glucose_mg_amount_sum	-0.0442968	0.880478	0.430376	-0.000173067	0.263494	1	0	0	0	0.99879
pre_op_glucose_Âµmol_amount_mean	0.21835	0.0882058	0.448884	0.317846	0.000364029	0.0338948	0	0	0	0.99879
pre_op_glucose_Âµg_amount_mean	0.21835	0.0882058	0.448884	0.317846	0.000364029	0.0338948	0	0	0	0.99879
pre_op_glucose_mmol_amount_sum	0.21835	0.0882058	0.448884	0.158923	0.000364029	0.0338948	0	0	0	0.99879
pre_op_nabic_ml/kg/h_rate_median	0.605665	0.000498366	0.999992	-2.13245e-11	0.64703	0.0190166	0	0	0	0.99879
pre_op_glucose_IE_amount_median	0.262613	0.49481	0.246725	0.0011268	0.723321	0.31731	0	0	0	0.99879
intra_op_nabic_mmol/h_rate_mean	0.365367	0.000929795	0.513364	0.00112862	0.0369023	0.0335752	0	0	0	0.99879
intra_op_nabic_mmol/h_rate_median	0.360719	0.00109183	0.513257	0.00112886	0.0368858	0.0335746	0	0	0	0.99879
pre_op_nabic_ml/kg/h_rate_mean	0.590308	0.000749291	0.999992	-2.255e-11	0.64703	0.0190165	0	0	0	0.99879
pre_op_tranexamsÃ¤ure_g/h_rate_median	0.0472854	0.715147	0.996836	-1.05885e-09	0.0841573	0.220669	0	0	0	0.99879
pre_op_glucose_Âµmol_amount_median	0.21835	0.0882058	0.448884	0.317846	0.000364029	0.0338948	0	0	0	0.99879
pre_op_tranexamsÃ¤ure_g/h_rate_mean	0.0636293	0.6232	0.996932	-1.02664e-09	0.0841573	0.220669	0	0	0	0.99879
pre_op_glucose_mmol_amount_median	0.21835	0.0882058	0.448884	0.317846	0.000364029	0.0338948	0	0	0	0.99879
pre_op_glucose_Âµg_amount_median	0.21835	0.0882058	0.448884	0.317846	0.000364029	0.0338948	0	0	0	0.99879
pre_op_glucose_mg_amount_median	0.213328	0.464	0.953427	-0.000331768	0.116364		0	0	0	0.99879
pre_op_esketamin_mg/h_rate_median	0.18481	0.157471	0.999483	-1.4587e-10	0.177195	0.0143059	0	0	0	0.99883
pre_op_esketamin_mg/h_rate_mean	0.178671	0.171975	0.999464	-1.54039e-10	0.177195	0.0143059	0	0	0	0.99883
pre_op_nabic_mg_amount_median	0.757588	3.77829e-12	0.999042	-3.58173e-10	0.00204214	0.0107874	0	0	0	0.99885
pre_op_nabic_mg_amount_mean	0.761145	2.61485e-12	0.998933	-4.47491e-10	0.00204215	0.0107874	0	0	0	0.99885
pre_op_nabic_mg_amount_sum	0.704707	4.68957e-10	0.999974	-5.4043e-15	0.00204209	0.0107874	0	0	0	0.99885
pre_op_fluid_mmol/h_rate_median	0.0268784	0.842679	0.646603	-0.0115094	0.313822	0.340849	0	0	0	0.99889
pre_op_ciclosporin_mg_amount_mean	-0.0857835	0.514594	0.273379	-0.000939753	0.00204849	0.10077	0	0	0	0.99889
pre_op_ciclosporin_mg_amount_sum	-0.244221	0.0600378	0.432494	1.72968e-05	0.00217607	0.102143	0	0	0	0.99889
pre_op_ciclosporin_mg_amount_median	-0.188037	0.150219	0.255952	-0.000976089	0.00208923	0.101592	0	0	0	0.99889
[truncated: 1,187 more rows]

## Sheet: Extended Table A2
Extended Table A2: Statistics for medPOD features in terms of Spearman, MWU, and MLEM. We calculated summary statistics as mean, median, sum of volumes and amounts, 10th and 90th percentiles
feature	spear_coef	spear_p_val	mlem_p_feature_fe	mlem_coef_feature_fe	mlem_p_age_fe	mlem_p_pat_re	mwu_auc_cohort_1	mwu_p_val_1	mwu_|auc-0.5|1	missingness_cohort_1
an_duration	0.0533296	0.420848	0.999995	-6.76292e-13	0.0157981	0.0026998	0.618784	0.0128402	0.118784	-0.00687
op_count	0.149565	0.0232876	5.28647e-07	0.0550326	0.0135915	0.00205472	0.268161	3.2178e-08	0.231839	0
praem_neur_risk_sum	0.135982	0.0459121	0.551014	0.0610744	0.0241539	0.113846	0.480589	0.3988	0.019411	0
praem_heamat_risk_sum	0.287286	1.79899e-05	0.956506	-0.00170534	0.0229607	0.113846	0	0	0	0
praem_kardiovask_risk_sum	0.287286	1.79899e-05	0.956506	-0.00170534	0.0229607	0.113846	0.484806	0.597705	0.0151941	0
c_age	1	0	0	0	0	0	0.383419	0.0145738	0.116581	0
HF_combined_intra_op_hf_combined_mean	0.0280426	0.681932	0.0144953	0.00367034	0.0141567	0.113846	0.356024	0.00308458	0.143976	0.00303
HF_combined_intra_op_hf_combined_medi	0.0285549	0.676445	0.00875514	0.00386885	0.0134012	0.113846	0.349732	0.00200595	0.150268	0.00303
c_val_intra_op_vital_hf_percentile_10	0.0414278	0.544788	0.0473695	0.00277109	0.0158357	0.113846	0.345917	0.00153881	0.154083	0.00421
c_val_intra_op_vital_hf_medi	0.0285549	0.676445	0.00875514	0.00386885	0.0134012	0.113846	0.349732	0.00200595	0.150268	0.00421
c_val_intra_op_vital_hf_mean	0.0280426	0.681932	0.0144953	0.00367034	0.0141567	0.113846	0.356024	0.00308458	0.143976	0.00421
c_val_intra_op_vital_hf_percentile_90	0.0536083	0.433117	0.00876457	0.00363441	0.0160944	0.113846	0.345114	0.00145448	0.154886	0.00421
Spo2_combined_intra_op_spo2_combined_medi	0.114936	0.0919909	0.994102	0.000132604	0.0195554	0.113846	0.479116	0.63871	0.0208835	0.00459
Spo2_combined_intra_op_spo2_combined_mean	0.0539216	0.430429	0.701664	-0.00753108	0.0190892	0.113846	0.497055	0.952771	0.00294511	0.00459
FiO2_combined_intra_op_fio2_combined_medi	0.114936	0.0919909	0.994102	0.000132604	0.0195554	0.113846	0.479116	0.63871	0.0208835	0.00459
FiO2_combined_intra_op_fio2_combined_mean	0.0539216	0.430429	0.701664	-0.00753108	0.0190892	0.113846	0.497055	0.952771	0.00294511	0.00459
c_val_intra_op_vital_sao2_mean	0.0531738	0.439015	0.718755	-0.00711349	0.0223223	0.113846	0.496477	0.943389	0.00352304	0.01331
c_val_intra_op_vital_sao2_medi	0.110679	0.106404	0.974589	0.000574224	0.0229504	0.113846	0.478659	0.631833	0.0213415	0.01331
c_val_intra_op_vital_sao2_percentile_90	0.10856	0.113312	0.583437	-0.0158445	0.0231204	0.113846	0.531707	0.328452	0.0317073	0.01331
c_val_intra_op_vital_sao2_percentile_10	0.0622847	0.364571	0.975215	0.000343928	0.0228232	0.113846	0.482656	0.718411	0.0173442	0.01331
AF_combined_intra_op_af_combined_mean	-0.0378764	0.587017	0.00118933	0.0400871	0.00941365	0.113846	0.363227	0.00595819	0.136773	0.03626
AF_combined_intra_op_af_combined_medi	-0.0991796	0.154075	0.0188391	0.0265229	0.0098899	0.113846	0.400509	0.0417684	0.0994913	0.03626
c_val_intra_op_beat_mess_fio2_percentile_10	0.0593332	0.39575	0.111808	0.00330227	0.0235906	0.113846	0.424675	0.130161	0.0753254	0.03652
c_val_intra_op_beat_mess_fio2_medi	-0.000531678	0.993934	0.111861	0.00272651	0.0249987	0.113846	0.428916	0.153299	0.0710838	0.03652
c_val_intra_op_beat_mess_fio2_mean	0.0499536	0.474732	0.179219	0.00289865	0.0240941	0.113846	0.44091	0.23544	0.0590902	0.03652
c_val_intra_op_beat_mess_fio2_percentile_90	0.0135931	0.845866	0.427046	-0.00140324	0.018408	0.113846	0.523475	0.637477	0.0234752	0.03652
c_val_intra_op_beat_mess_kapnometrie_etco2_percentile_90	0.0122829	0.860564	0.160032	0.00816958	0.0165361	0.113846	0.416338	0.0920557	0.0836624	0.03829
c_val_intra_op_beat_mess_kapnometrie_etco2_medi	-0.00934696	0.893665	0.464277	0.00494843	0.0179314	0.113846	0.443323	0.252815	0.0566769	0.03829
c_val_intra_op_beat_mess_kapnometrie_etco2_percentile_10	-0.0718874	0.303316	0.280358	0.00362884	0.0172776	0.113846	0.431768	0.170099	0.0682317	0.03829
c_val_intra_op_beat_mess_kapnometrie_etco2_mean	-0.0848827	0.223966	0.232981	0.00769304	0.0151389	0.113846	0.409317	0.0685165	0.090683	0.03829
c_val_intra_op_beat_mess_frequenz_af_percentile_90	-0.0315347	0.652735	0.010225	0.021549	0.0122711	0.113846	0.394098	0.0317057	0.105902	0.04132
c_val_intra_op_beat_mess_frequenz_af_mean	-0.0519814	0.458066	0.00934531	0.030806	0.00990403	0.113846	0.367457	0.00778311	0.132543	0.04132
c_val_intra_op_beat_mess_frequenz_af_medi	-0.106903	0.126166	0.0131493	0.027537	0.00820914	0.113846	0.396011	0.0335576	0.103989	0.04132
c_val_intra_op_beat_mess_frequenz_af_percentile_10	-0.0379278	0.588336	0.119507	0.0185485	0.0161376	0.113846	0.42751	0.13994	0.0724904	0.04132
intra_op_opiat	-0.00145153	0.983399	0.5164	-0.00176547	0.0167999	0.113846	0.567038	0.170346	0.0670383	0.04538
c_val_intra_op_beat_mess_amv_mean	-0.0930705	0.185496	0.0166893	0.0471973	0.00862489	0.113846	0.402563	0.0527951	0.0974371	0.04598
c_val_intra_op_beat_mess_amv_percentile_90	-0.0632854	0.368523	0.0227161	0.0348231	0.0093684	0.113846	0.42205	0.121361	0.0779497	0.04598
c_val_intra_op_beat_mess_amv_percentile_10	-0.101482	0.148663	0.105709	0.0316625	0.0104906	0.113846	0.429785	0.162946	0.0702153	0.04598
c_val_intra_op_beat_mess_amv_medi	-0.0950233	0.176399	0.0243118	0.0407844	0.00830958	0.113846	0.403321	0.0545983	0.0966788	0.04598
pre_op_hb_g/dl_mean	-0.0871877	0.208274	0.208643	-0.000403248	0.0240906	0.113846	0.756667	1.47881e-07	0.256667	0.04796
pre_op_hb_g/dl_medi	-0.0740399	0.28552	7.0034e-09	-0.0600877	0.0333329	0.113846	0.75875	1.17014e-07	0.25875	0.04796
c_val_intra_op_beat_mess_spitzendruck_ppeak_medi	0.037212	0.598126	0.893152	0.000987784	0.0150815	0.113846	0.483516	0.742879	0.0164835	0.05197
c_val_intra_op_beat_mess_spitzendruck_ppeak_percentile_90	0.0239181	0.734817	0.655609	0.00286577	0.0151861	0.113846	0.485882	0.77963	0.0141178	0.05197
c_val_intra_op_beat_mess_spitzendruck_ppeak_percentile_10	0.00359564	0.959394	0.949575	0.000515539	0.0150394	0.113846	0.472604	0.585469	0.0273962	0.05197
c_val_intra_op_beat_mess_spitzendruck_ppeak_mean	0.0261859	0.710748	0.659407	0.00343402	0.0155526	0.113846	0.474206	0.609221	0.0257937	0.05197
PEEP_combined_intra_op_peep_combined_medi	-0.0913601	0.197094	0.48925	0.0127801	0.0152404	0.113846	0.467146	0.494739	0.0328541	0.05321
PEEP_combined_intra_op_peep_combined_mean	-0.0619103	0.382612	0.272177	0.0212594	0.0149777	0.113846	0.450526	0.326841	0.0494743	0.05321
c_val_intra_op_beat_mess_intrpeep_percentile_90	-0.0310884	0.662911	0.513642	0.011174	0.01645	0.113846	0.476487	0.639459	0.0235135	0.06254
c_val_intra_op_beat_mess_intrpeep_medi	-0.087926	0.216857	0.820241	0.00415487	0.0167614	0.113846	0.485653	0.771859	0.0143472	0.06254
c_val_intra_op_beat_mess_intrpeep_mean	-0.0323989	0.649625	0.344443	0.0189171	0.0160193	0.113846	0.454886	0.376228	0.045114	0.06254
c_val_intra_op_beat_mess_intrpeep_percentile_10	-0.00233975	0.973835	0.39492	0.0145877	0.0195626	0.113846	0.455125	0.369115	0.0448749	0.06254
c_val_intra_op_puls_percentile_10	0.0135251	0.846628	0.00292454	0.00501692	0.00950163	0.157299	0.369767	0.00882243	0.130233	0.06313
c_val_intra_op_puls_percentile_90	0.0527435	0.450383	0.00816538	0.00329259	0.0123043	0.157299	0.322456	0.000356513	0.177544	0.06313
c_val_intra_op_puls_medi	0.0161273	0.817593	0.000334708	0.00567785	0.00700315	0.157299	0.326235	0.000474338	0.173765	0.06313
c_val_intra_op_puls_mean	0.025732	0.712845	0.000741222	0.00538579	0.00776316	0.157299	0.325654	0.00045505	0.174346	0.06313
pre_op_hct_l/l_medi	-0.0567855	0.412987	4.67469e-08	-2.05728	0.0270434	0.113846	0.74	8.93039e-07	0.24	0.06405
pre_op_hct_l/l_mean	-0.0588714	0.396008	6.48532e-08	-2.07888	0.0277157	0.113846	0.739097	9.81667e-07	0.239097	0.06405
pre_op_leucocytes_/nl_medi	-0.0595638	0.390466	0.783203	-0.000645115	0.0239444	0.113846	0.498472	0.976174	0.00152778	0.06405
pre_op_leucocytes_/nl_mean	-0.0486425	0.483238	0.968125	9.55745e-05	0.0224533	0.113846	0.458611	0.397435	0.0413889	0.06405
pre_op_eryt_/pl_medi	-0.112912	0.102741	3.4881e-09	-0.180575	0.0786396	0.113846	0.762361	7.66974e-08	0.262361	0.06405
pre_op_eryt_/pl_mean	-0.114686	0.0974149	2.48814e-09	-0.185052	0.0805907	0.113846	0.765694	5.29423e-08	0.265694	0.06405
pre_op_plate_/nl_mean	-0.179519	0.00912948	0.0710895	-0.000528181	0.0449071	0.113846	0.628194	0.00869078	0.128194	0.06458
pre_op_plate_/nl_medi	-0.162997	0.0180897	0.0294837	-0.000622999	0.0488177	0.113846	0.644653	0.00306536	0.144653	0.06458
c_val_intra_op_beat_mess_mitteldruck_pmean_percentile_10	-0.0620998	0.382357	0.430917	0.0073649	0.0144942	0.113846	0.441083	0.243881	0.0589167	0.07119
c_val_intra_op_beat_mess_mitteldruck_pmean_mean	-0.0532541	0.453894	0.557656	0.00670083	0.0149872	0.113846	0.461197	0.44644	0.0388027	0.07119
c_val_intra_op_beat_mess_mitteldruck_pmean_medi	-0.00376741	0.957775	0.93096	0.000924719	0.0158591	0.113846	0.486934	0.795765	0.0130662	0.07119
c_val_intra_op_beat_mess_mitteldruck_pmean_percentile_90	-0.00464095	0.947997	0.638043	0.00458095	0.0152954	0.113846	0.460722	0.437379	0.0392778	0.07119
pre_op_potassium_mmol/l_mean	0.105806	0.130123	0.689621	0.0316874	0.041397	0.113846	0.465475	0.4851	0.0345252	0.07604
pre_op_potassium_mmol/l_medi	0.089635	0.200103	0.74153	0.0257032	0.0406038	0.113846	0.469673	0.538851	0.0303272	0.07604
pre_op_sodium_mmol/l_mean	0.0249637	0.721712	3.28998e-05	0.0242842	0.0343201	0.113846	0.304502	7.4648e-05	0.195498	0.07763
pre_op_sodium_mmol/l_medi	0.008959	0.898303	4.61732e-05	0.0235317	0.0354001	0.113846	0.293862	2.82317e-05	0.206138	0.07763
pre_op_fluid	0.0326307	0.67088	0.00463421	0.0010245	0.00683793	0.113846	0.225461	1.20765e-08	0.274539	0.08158
intra_op_sedierung	-0.218461	0.00188509	0.0606316	-0.0135513	0.0988051	0.113846	0.706048	5.42064e-05	0.206048	0.08934
c_val_intra_op_beat_einstell_tinsp_percentile_10	0.130559	0.0696013	0.837159	0.0221414	0.0157599	0.113846	0.511577	0.821601	0.0115772	0.09418
c_val_intra_op_beat_einstell_tinsp_percentile_90	0.10586	0.141816	0.410751	-0.0736326	0.0120782	0.113846	0.549161	0.336727	0.0491611	0.09418
c_val_intra_op_beat_einstell_tinsp_mean	0.141911	0.0484027	0.531425	-0.0657425	0.0121488	0.113846	0.549329	0.339312	0.0493289	0.09418
c_val_intra_op_beat_einstell_tinsp_medi	0.171812	0.0166006	0.534662	-0.059397	0.0119119	0.113846	0.536997	0.470312	0.0369966	0.09418
pre_op_fluid_ml_amount_sum	0.0469901	0.540462	4.17547e-05	1.00597e-05	0.00960986	0.113846	0.226763	1.7579e-08	0.273237	0.09525
pre_op_fluid_ml_amount_median	-0.0295774	0.700119	0.00133977	-0.000718418	0.035185	0.113846	0.615986	0.000914828	0.115986	0.09525
pre_op_fluid_ml_amount_mean	-0.0434241	0.571655	0.0280826	-0.00057072	0.0248553	0.113846	0.56861	0.127871	0.0686098	0.09525
c_val_intra_op_beat_einstell_pinsp_medi	-0.0131893	0.855544	0.223112	0.0101021	0.0120849	0.113846	0.442314	0.260492	0.0576858	0.09935
c_val_intra_op_beat_einstell_pinsp_mean	-0.00904565	0.90064	0.116842	0.0135116	0.0122767	0.113846	0.430152	0.176202	0.069848	0.09935
c_val_intra_op_beat_einstell_pinsp_percentile_10	0.0286264	0.692704	0.253455	0.0111878	0.0123657	0.113846	0.442568	0.26331	0.0574324	0.09935
c_val_intra_op_beat_einstell_pinsp_percentile_90	-0.026461	0.7149	0.0989758	0.0115558	0.0120729	0.113846	0.449493	0.326559	0.0505068	0.09935
type_of_surg_radio	0.0265764	0.00308589	0.188329	-0.0907941	4.51662e-21	2.13902e-162	0	0	0	0.10009
type_of_surg_gastro	0.0265764	0.00308589	0.188329	-0.0907941	4.51662e-21	2.13902e-162	0	0	0	0.10009
type_of_surg_opthalmo	0.0265764	0.00308589	0.188329	-0.0907941	4.51662e-21	2.13902e-162	0	0	0	0.10009
type_of_surg_pediatric	-0.120715	0.084686	0.952693	-0.0236159	0.00912355	0.113846	0.503125	0.625904	0.003125	0.10009
type_of_surg_urology	0.01699	0.808943	0.13645	0.292759	0.0084939	0.113846	0.48125	0.132289	0.01875	0.10009
type_of_surg_mkg	-0.0283167	0.686922	0.0939236	0.329022	0.00607444	0.113846	0.48125	0.132289	0.01875	0.10009
type_of_surg_hno	0.0798829	0.25488	0.00723352	0.523141	0.0129994	0.113846	0.465625	0.00569807	0.034375	0.10009
type_of_surg_gyn	-0.155627	0.0258662	0.436185	0.111026	0.00600619	0.113846	0.49375	0.722259	0.00625	0.10009
type_of_surg_derma	-0.0102865	0.25215	0	0	0	0	0	0	0	0.10009
type_of_surg_anaesthesia	0.0493978	0.481823	0.370259	0.100474	0.00896052	0.113846	0.478125	0.318371	0.021875	0.10009
type_of_surg_visceral	0.102387	0.144059	0.349896	0.109314	0.0109541	0.113846	0.475	0.236299	0.025	0.10009
type_of_surg_vessel	0.0432595	0.537972	0.0437533	0.454623	0.0088884	0.113846	0.478125	0.0430006	0.021875	0.10009
type_of_surg_geburt	-0.105057	9.21154e-32	0.019637	-0.106081	6.66455e-20	3.74404e-162	0	0	0	0.10009
type_of_surg_other	0.118526	0.0905266	0.359557	0.130468	0.0124051	0.113846	0	0	0	0.10009
type_of_surg_kardio	0.118526	0.0905266	0.359557	0.130468	0.0124051	0.113846	0.478125	0.209372	0.021875	0.10009
type_of_surg_ortho	0.167965	0.0160702	0.0481901	0.213778	0.0154907	0.113846	0.45	0.0272379	0.05	0.10009
type_of_surg_plastic	0.00690177	0.442294	0.000921684	-0.135308	3.74995e-21	1.77759e-162	0	0	0	0.10009
type_of_surg_psych	0.00690177	0.442294	0.000921684	-0.135308	3.74995e-21	1.77759e-162	0	0	0	0.10009
type_of_surg_thorax	0.00327878	0.962786	0.309542	-0.200297	0.00790835	0.113846	0.5125	0.316669	0.0125	0.10009
type_of_surg_nch	-0.173177	0.013023	1.81704e-06	-0.261145	0.0354623	0.113846	0.703125	2.2098e-06	0.203125	0.10009
praemedikation_op_dringlichkeitsstufe_median	-0.118327	0.0918746	0.0110668	-0.0710603	0.0270099	0.113846	0.625721	0.00401166	0.125721	0.10504
praemedikation_op_dringlichkeitsstufe_mean	-0.118327	0.0918746	0.0110668	-0.0710603	0.0270099	0.113846	0.625721	0.00401166	0.125721	0.10504
HF_combined_pre_op_hf_combined_mean	0.024674	0.732057	0.00465797	0.00539663	0.0175763	0.113846	0.363644	0.00758982	0.136356	0.11212
HF_combined_pre_op_hf_combined_medi	0.0207236	0.773684	0.00604688	0.00520516	0.0181852	0.113846	0.365281	0.0083368	0.134719	0.11212
intra_op_vasopressor	0.197041	0.00539605	0.353361	0.00336767	0.026455	0.113846	0.534395	0.502814	0.0343954	0.11614
c_val_pre_op_vital_hf_medi	0.0178767	0.804595	0.00582041	0.00523146	0.0139375	0.113846	0.364865	0.00818676	0.135135	0.11805
c_val_pre_op_vital_hf_mean	0.0181679	0.801478	0.0045069	0.00541121	0.0130856	0.113846	0.362146	0.00699414	0.137854	0.11805
c_val_pre_op_vital_hf_percentile_10	0.0563172	0.435416	0.956395	0.000112772	0.015982	0.113846	0.491183	0.864221	0.00881674	0.11805
c_val_pre_op_vital_hf_percentile_90	-0.0189926	0.792666	5.97157e-06	0.00656682	0.00622992	0.113846	0.283125	2.1932e-05	0.216875	0.11805
Spo2_combined_pre_op_spo2_combined_mean	-0.17408	0.0154693	0.0188318	-0.0367124	0.0389073	0.113846	0.619877	0.0190147	0.119877	0.11812
Spo2_combined_pre_op_spo2_combined_medi	-0.131195	0.0689648	0.25471	-0.0172041	0.020945	0.113846	0.549776	0.323632	0.049776	0.11812
FiO2_combined_pre_op_fio2_combined_mean	-0.17408	0.0154693	0.0188318	-0.0367124	0.0389073	0.113846	0.619877	0.0190147	0.119877	0.11812
FiO2_combined_pre_op_fio2_combined_medi	-0.131195	0.0689648	0.25471	-0.0172041	0.020945	0.113846	0.549776	0.323632	0.049776	0.11812
c_val_pre_op_vital_sao2_medi	-0.127322	0.0792213	0.259592	-0.0171073	0.0239836	0.113846	0.548444	0.337523	0.0484441	0.12256
c_val_pre_op_vital_sao2_percentile_90	-0.0815785	0.261902	0.264515	0.0198993	0.010269	0.113846	0.376787	0.0111066	0.123213	0.12256
c_val_pre_op_vital_sao2_percentile_10	-0.210822	0.00341728	4.21949e-06	-0.0468399	0.0970583	0.113846	0.727418	8.45941e-06	0.227418	0.12256
c_val_pre_op_vital_sao2_mean	-0.167718	0.0203874	0.0196357	-0.0366418	0.0428362	0.113846	0.617662	0.0215452	0.117662	0.12256
Tidal_combined_intra_op_tidal_combined_medi	-0.0376614	0.60402	0.33361	0.000267724	0.0164411	0.113846	0.461982	0.475303	0.038018	0.13203
Tidal_combined_intra_op_tidal_combined_mean	-0.0540165	0.456798	0.319584	0.000291351	0.0163011	0.113846	0.455135	0.399376	0.0448649	0.13203
c_val_intra_op_beat_mess_tidalvolumen_vt_mean	-0.0540165	0.456798	0.319584	0.000291351	0.0163011	0.113846	0.455135	0.399376	0.0448649	0.13306
c_val_intra_op_beat_mess_tidalvolumen_vt_percentile_10	-0.153122	0.0339734	0.669649	0.000113181	0.0158473	0.113846	0.479189	0.696535	0.0208108	0.13306
c_val_intra_op_beat_mess_tidalvolumen_vt_medi	-0.0376614	0.60402	0.33361	0.000267724	0.0164411	0.113846	0.461982	0.475303	0.038018	0.13306
c_val_intra_op_beat_mess_tidalvolumen_vt_percentile_90	0.00237991	0.973865	0.190146	0.000300928	0.0174761	0.113846	0.447748	0.326207	0.0522523	0.13306
intra_op_propofol_mg_amount_median	-0.0748307	0.294747	0.255901	0.000150606	0.0656422	0.113846	0.540662	0.438533	0.0406621	0.1342
intra_op_propofol_mg_amount_sum	-0.189282	0.00756797	0.0195878	-5.8826e-05	0.126836	0.113846	0.674109	0.000894608	0.174109	0.1342
intra_op_propofol_mg_amount_mean	-0.0761663	0.286189	0.863497	-2.78142e-05	0.0615998	0.113846	0.543463	0.407671	0.0434635	0.1342
c_val_pre_op_puls_percentile_90	-0.0346534	0.634132	2.21767e-06	0.00683565	0.00335707	0.113846	0.280488	1.81893e-05	0.219512	0.14629
c_val_pre_op_puls_percentile_10	-0.00548932	0.939923	0.888067	0.000292778	0.0138233	0.113846	0.500673	0.990825	0.000672834	0.14629
c_val_pre_op_puls_medi	-0.0130363	0.857945	0.00177997	0.00590113	0.00795295	0.113846	0.356098	0.00495935	0.143902	0.14629
c_val_pre_op_puls_mean	-0.0197455	0.786296	0.00228575	0.00585832	0.00781281	0.113846	0.361396	0.00681819	0.138604	0.14629
praemedikation_gepl_op_dauer_mean	-0.0285256	0.697576	0.178811	-0.000495205	0.0140244	0.157299	0.564442	0.225049	0.064442	0.15272
praemedikation_gepl_op_dauer_median	-0.0285256	0.697576	0.178811	-0.000495205	0.0140244	0.157299	0.564442	0.225049	0.064442	0.15272
intra_op_fluid	-0.0378044	0.603605	0.195385	0.011745	0.0294644	0.113846	0.553981	0.306436	0.0539815	0.18204
c_val_intra_op_beat_einstell_fio2_medi	-0.102038	0.159035	0.0510872	0.0033521	0.0153669	0.113846	0.46131	0.436085	0.0386905	0.18842
c_val_intra_op_beat_einstell_fio2_mean	-0.0398607	0.583048	0.23409	0.00263289	0.0157271	0.113846	0.470408	0.567554	0.0295918	0.18842
c_val_intra_op_beat_einstell_fio2_percentile_90	-0.0708312	0.328924	0.0675489	-0.00328708	0.0244212	0.113846	0.57483	0.0553294	0.0748299	0.18842
c_val_intra_op_beat_einstell_fio2_percentile_10	-0.0497893	0.492826	0.199547	0.00266766	0.0148577	0.113846	0.460289	0.415664	0.0397109	0.18842
pre_op_crp_mg/l_mean	0.151541	0.0452943	1.0765e-07	0.00261139	0.102696	0.113846	0.253813	1.75253e-06	0.246187	0.19335
pre_op_crp_mg/l_medi	0.125913	0.0968447	5.45465e-06	0.00235358	0.0767066	0.113846	0.273251	1.07004e-05	0.226749	0.19335
intra_op_fluid_ml_amount_mean	-0.117192	0.108278	0.215878	-0.00219018	0.0526609	0.113846	0.52902	0.0373063	0.0290196	0.20316
intra_op_fluid_ml_amount_sum	-0.0390061	0.594109	0.412001	1.67241e-05	0.0342791	0.113846	0.542353	0.433173	0.0423529	0.20316
intra_op_fluid_ml_amount_median	0.431212	0	0.597411	-2.41675e-05	1.2851e-17	2.47449e-149	0	0	0	0.20316
intra_op_norepinephrin_mg_amount_mean	0.0819781	0.25457	2.2023e-05	0.355054	0.0106125	0.113846	0.330246	0.00122878	0.169754	0.2122
intra_op_norepinephrin_mg_amount_sum	0.153058	0.0326627	0.000555068	0.0451865	0.0308042	0.113846	0.385128	0.02877	0.114872	0.2122
intra_op_norepinephrin_mg_amount_median	0.0586358	0.415507	0.000123653	0.352637	0.0102736	0.113846	0.344183	0.00301063	0.155817	0.2122
c_val_intra_op_beat_einstell_peep_medi	-0.107107	0.170908	0.378624	0.0178057	0.0180453	0.157299	0.461788	0.475481	0.0382121	0.21977
c_val_intra_op_beat_einstell_peep_mean	-0.0938399	0.230575	0.17431	0.0291313	0.0171838	0.157299	0.437934	0.266599	0.0620658	0.21977
c_val_intra_op_beat_einstell_peep_percentile_10	-0.100622	0.198459	0.261638	0.0219804	0.0171734	0.157299	0.449977	0.327873	0.0500232	0.21977
c_val_intra_op_beat_einstell_peep_percentile_90	-0.0567273	0.469238	0.188715	0.0231342	0.0180973	0.157299	0.44905	0.349496	0.0509495	0.21977
intra_op_norepinephrin_mg/kg/min_rate_median	0.1039	0.151526	0.00740892	1264.15	0.0666739	0.113846	0.374724	0.0194346	0.125276	0.22563
intra_op_norepinephrin_mg/kg/min_rate_mean	0.185719	0.00990652	0.00438327	1365.91	0.0671315	0.113846	0.354489	0.00675024	0.145511	0.22563
intra_op_relaxierung	0.158003	0.0390193	0.138903	0.0441719	0.00227339	0.113846	0.398529	0.01166	0.101471	0.24116
pre_op_creatinin_mg/dl_medi	0.154286	0.0465054	0.00133814	0.108866	0.165571	0.220671	0.386124	0.0280535	0.113876	0.25664
pre_op_creatinin_mg/dl_mean	0.160541	0.0382158	0.00183626	0.107575	0.163807	0.220671	0.381733	0.022534	0.118267	0.25664
Temp_combined_intra_op_temp_combined_mean	0.0247046	0.751316	0.537351	0.0198005	0.0830595	0.113846	0.352346	0.0129222	0.147654	0.27213
Temp_combined_intra_op_temp_combined_medi	0.0171711	0.825677	0.697852	0.012803	0.0837266	0.113846	0.362328	0.0203284	0.137672	0.27213
op_duration	-0.018939	0.809784	0.875501	-0.000523311	0.00859148	0.318018	0.579567	0.164424	0.0795673	0.2914
intra_op_hb_g/dl_mean	-0.156714	0.0514957	0.00789214	-0.0386279	0.145665	0.113846	0.684358	0.00429494	0.184358	0.29974
intra_op_hb_g/dl_medi	-0.162605	0.0432274	0.00672828	-0.0393677	0.14972	0.113846	0.686177	0.00392528	0.186177	0.29974
pre_op_po2_mmhg_medi	0.0442538	0.604956	0.512376	3.8332e-07	0.0545181	0.113846	0.302173	0.000414015	0.197827	0.29982
pre_op_po2_mmhg_mean	-0.00174916	0.983696	0.482461	4.09519e-07	0.0540175	0.113846	0.318194	0.0011754	0.181806	0.29982
pre_op_bicar_mmol/l_medi	-0.0498304	0.560197	0.474858	-0.0112809	0.065216	0.113846	0.553636	0.339266	0.0536361	0.30149
pre_op_bicar_mmol/l_mean	-0.0156569	0.854848	0.56167	-0.00940438	0.0610426	0.113846	0.539705	0.479752	0.0397047	0.30149
c_val_intra_op_beat_einstell_frequenz_af_medi	-0.0859098	0.250178	0.0325864	0.0315459	0.0138705	0.113846	0.428065	0.180871	0.0719352	0.30226
c_val_intra_op_beat_einstell_frequenz_af_percentile_10	-0.0251647	0.736671	0.0129535	0.0404487	0.0184391	0.113846	0.410537	0.0905076	0.089463	0.30226
c_val_intra_op_beat_einstell_frequenz_af_percentile_90	-0.0279867	0.708414	0.11726	0.0217066	0.0206995	0.113846	0.44387	0.296663	0.0561297	0.30226
c_val_intra_op_beat_einstell_frequenz_af_mean	-0.0524263	0.483353	0.0243639	0.0368071	0.015556	0.113846	0.41925	0.140101	0.0807497	0.30226
c_diastolic_intra_op_vital_ibp_percentile_90	-0.296892	4.48116e-05	0.616288	-0.00160151	0.0098345	0.113846	0.556485	0.28685	0.056485	0.30322
c_diastolic_intra_op_vital_ibp_percentile_10	-0.36491	3.7978e-07	0.572806	-0.00200358	0.0123545	0.113846	0.591447	0.0844486	0.0914474	0.30322
c_diastolic_intra_op_vital_ibp_mean	-0.361056	5.13415e-07	0.782384	-0.00103961	0.0104776	0.113846	0.572932	0.168957	0.0729323	0.30322
c_systolic_intra_op_vital_ibp_medi	0.171853	0.0200087	0.0967851	0.0038146	0.00928082	0.113846	0.38656	0.0322473	0.11344	0.30322
c_diastolic_intra_op_vital_ibp_medi	-0.352947	9.55957e-07	0.930956	-0.000308124	0.00847757	0.113846	0.565789	0.214485	0.0657895	0.30322
c_systolic_intra_op_vital_ibp_mean	0.226701	0.00202851	0.182498	0.00301752	0.0109885	0.113846	0.395207	0.0480123	0.104793	0.30322
c_systolic_intra_op_vital_ibp_percentile_10	0.0309698	0.677278	0.755042	0.000655055	0.00484053	0.113846	0.467669	0.542639	0.0323308	0.30322
c_systolic_intra_op_vital_ibp_percentile_90	0.290714	6.54262e-05	0.179994	0.00238348	0.0244805	0.113846	0.381109	0.0248585	0.118891	0.30322
pre_op_hct_%_medi	-0.0982339	0.251685	7.57222e-09	-0.0234587	0.135874	0.113846	0.796678	1.57062e-07	0.296678	0.30346
pre_op_hct_%_mean	-0.11275	0.187952	2.21274e-08	-0.0231124	0.147715	0.113846	0.790235	2.89715e-07	0.290235	0.30346
c_mean_intra_op_vital_ibp_medi	-0.179853	0.0148411	0.364349	0.00300464	0.00332591	0.113846	0.474248	0.627853	0.0257519	0.30367
c_mean_intra_op_vital_ibp_percentile_10	-0.263768	0.000308753	0.967219	-0.000132802	0.00621337	0.113846	0.538158	0.472187	0.0381579	0.30367
c_mean_intra_op_vital_ibp_mean	-0.135863	0.0666769	0.670253	0.00146728	0.00441192	0.113846	0.481297	0.725263	0.018703	0.30367
c_mean_intra_op_vital_ibp_percentile_90	-0.00383213	0.958939	0.8024	0.00065322	0.00501589	0.113846	0.470583	0.579712	0.0294173	0.30367
intra_op_potassium_mmol/l_medi	0.0609221	0.452917	0.43951	0.0567057	0.117391	0.113846	0.48	0.758235	0.02	0.30695
intra_op_potassium_mmol/l_mean	0.060384	0.456925	0.243314	0.0853939	0.117299	0.113846	0.467667	0.617897	0.0323333	0.30695
pre_op_pco2_mmhg_medi	-0.049631	0.563207	0.0916691	-0.0120295	0.100169	0.113846	0.595218	0.09269	0.0952176	0.30718
pre_op_pco2_mmhg_mean	-0.0301724	0.725362	0.139487	-0.0107495	0.0914971	0.113846	0.575458	0.182905	0.0754582	0.30718
intra_op_hct_%_mean	-0.148605	0.0658643	0.0102966	-0.0122622	0.18241	0.113846	0.678916	0.00649555	0.178916	0.30809
intra_op_hct_%_medi	-0.145636	0.0715144	0.00950678	-0.0123705	0.182597	0.113846	0.681159	0.00585395	0.181159	0.30809
intra_op_pco2_mmhg_medi	0.110317	0.171783	0.0687855	0.00885381	0.154897	0.113846	0.428737	0.270366	0.0712632	0.30946
intra_op_pco2_mmhg_mean	0.0842157	0.297485	0.038219	0.0102175	0.14924	0.113846	0.421131	0.222427	0.078869	0.30946
pre_op_got_u/l_medi	0.165997	0.0676518	0.412838	0.00122213	0.365495	0.113846	0.438312	0.275916	0.0616883	0.31082
pre_op_got_u/l_mean	0.173344	0.056208	0.473107	0.000737753	0.382905	0.113846	0.414448	0.130634	0.0855519	0.31082
intra_op_po2_mmhg_medi	-0.116372	0.149303	0.039881	-0.000621705	0.130621	0.113846	0.65129	0.0191383	0.15129	0.3109
intra_op_po2_mmhg_mean	-0.0843042	0.296976	0.0900016	-0.000521898	0.116669	0.113846	0.61078	0.0863818	0.11078	0.3109
intra_op_bicar_mmol/l_medi	0.0271213	0.738466	0.132734	0.018297	0.101662	0.113846	0.373	0.0493964	0.127	0.31211
intra_op_bicar_mmol/l_mean	0.0468735	0.563762	0.167114	0.017003	0.105821	0.113846	0.384	0.0727175	0.116	0.31211
intra_op_sodium_mmol/l_medi	0.00506152	0.950324	0.00852311	0.0186268	0.073199	0.113846	0.351667	0.0214635	0.148333	0.31249
intra_op_sodium_mmol/l_mean	0.0154952	0.848733	0.00924174	0.0187533	0.0745455	0.113846	0.348833	0.0192359	0.151167	0.31249
AF_combined_pre_op_af_combined_mean	0.121816	0.162474	0.00123596	0.0128306	0.0255668	0.113846	0.276042	0.00014892	0.223958	0.33437
AF_combined_pre_op_af_combined_medi	0.135592	0.119671	0.00141814	0.012565	0.0281108	0.113846	0.28597	0.000281312	0.21403	0.33437
c_systolic_pre_op_vital_nbp_percentile_10	0.107633	0.156259	0.00200665	-0.00372296	0.00371732	0.113846	0.657609	0.00556048	0.157609	0.3478
c_systolic_pre_op_vital_nbp_percentile_90	0.328607	9.00289e-06	0.331139	0.00138663	0.0419691	0.113846	0.410439	0.115332	0.0895607	0.3478
c_systolic_pre_op_vital_nbp_mean	0.240968	0.00131661	0.237237	-0.00175172	0.00803384	0.113846	0.537817	0.506855	0.037817	0.3478
c_systolic_pre_op_vital_nbp_medi	0.25223	0.000758845	0.439165	-0.0011348	0.0109597	0.113846	0.511436	0.841988	0.0114357	0.3478
c_diastolic_pre_op_vital_nbp_mean	-0.165822	0.0283003	0.0566674	-0.00466174	0.0282992	0.113846	0.615716	0.0418363	0.115716	0.34795
c_diastolic_pre_op_vital_nbp_medi	-0.174781	0.0207003	0.0556589	-0.00464224	0.0295209	0.113846	0.617188	0.0392468	0.117188	0.34795
c_diastolic_pre_op_vital_nbp_percentile_10	-0.199705	0.00805732	0.000584512	-0.00691339	0.0529587	0.113846	0.702332	0.000370868	0.202332	0.34795
c_diastolic_pre_op_vital_nbp_percentile_90	-0.0580307	0.445573	0.943929	0.000149275	0.0154366	0.113846	0.493999	0.917444	0.00600091	0.34795
c_mean_pre_op_vital_nbp_mean	0.000439045	0.995399	0.0680285	-0.00414186	0.0122667	0.113846	0.597826	0.0854008	0.0978261	0.34913
c_mean_pre_op_vital_nbp_percentile_10	-0.0612973	0.420339	0.000412221	-0.00635812	0.0163967	0.113846	0.692708	0.000697452	0.192708	0.34913
c_mean_pre_op_vital_nbp_percentile_90	0.0981278	0.196382	0.800018	0.000534274	0.0169164	0.113846	0.485054	0.793991	0.0149457	0.34913
c_mean_pre_op_vital_nbp_medi	0.000467713	0.995099	0.104136	-0.00367234	0.0126048	0.113846	0.584579	0.136937	0.0845788	0.34913
pre_op_bili_mg/dl_mean	0.1034	0.289211	0.833693	0.00698505	0.227897	0.113846	0.460424	0.518277	0.0395761	0.36219
pre_op_bili_mg/dl_medi	0.106776	0.273666	0.865993	-0.00600061	0.261389	0.113846	0.474697	0.680494	0.0253028	0.36219
intra_op_antiinfektiv	0.0639282	0.413203	0.792647	-0.000975101	0.0275397	0.113846	0.472222	0.611173	0.0277778	0.36341
c_systolic_intra_op_vital_nbp_percentile_10	0.11745	0.137862	0.16232	-0.00196924	0.0618081	0.317311	0.566727	0.336588	0.0667266	0.38823
c_diastolic_intra_op_vital_nbp_mean	-0.0023092	0.976807	0.134077	-0.00362438	0.0757379	0.317311	0.565288	0.34715	0.0652878	0.38823
c_systolic_intra_op_vital_nbp_mean	0.332952	1.59203e-05	0.0468339	-0.00280451	0.0243427	0.317311	0.582374	0.235288	0.0823741	0.38823
c_diastolic_intra_op_vital_nbp_percentile_90	0.0120133	0.879779	0.105059	-0.0032623	0.0685333	0.317311	0.56259	0.367474	0.0625899	0.38823
c_diastolic_intra_op_vital_nbp_percentile_10	-0.0413599	0.602414	0.227193	-0.00283949	0.0876426	0.317311	0.548022	0.489652	0.0480216	0.38823
c_diastolic_intra_op_vital_nbp_medi	-0.0197391	0.803722	0.255565	-0.00267503	0.0806794	0.317311	0.558633	0.398527	0.0586331	0.38823
c_systolic_intra_op_vital_nbp_percentile_90	0.416122	4.02163e-08	0.131795	-0.00172588	0.0320945	0.317311	0.543885	0.527978	0.0438849	0.38823
c_systolic_intra_op_vital_nbp_medi	0.343678	8.06183e-06	0.0303121	-0.0030189	0.0197102	0.317311	0.592806	0.18098	0.0928058	0.38823
c_val_pre_op_beat_mess_fio2_medi	-0.0402642	0.651808	0.00181621	-0.00345684	0.0677768	0.157299	0.64915	0.0131291	0.14915	0.38882
c_val_pre_op_beat_mess_fio2_percentile_10	-0.0887581	0.319104	0.000244903	-0.00394233	0.0926218	0.157299	0.695803	0.00112604	0.195803	0.38882
c_val_pre_op_beat_mess_fio2_mean	-0.0547958	0.539001	0.00213742	-0.00350088	0.0758258	0.157299	0.651058	0.01206	0.151058	0.38882
c_val_pre_op_beat_mess_fio2_percentile_90	-0.0358158	0.688153	0.0439067	-0.00227492	0.0694681	0.157299	0.597468	0.105391	0.0974679	0.38882
c_mean_intra_op_vital_nbp_medi	0.125973	0.111314	0.0970627	-0.0035743	0.0467165	0.317311	0.581115	0.242382	0.0811151	0.38941
c_mean_intra_op_vital_nbp_mean	0.12765	0.106596	0.080927	-0.00380175	0.046887	0.317311	0.581295	0.241491	0.081295	0.38941
c_mean_intra_op_vital_nbp_percentile_10	0.0285984	0.718758	0.158018	-0.0029983	0.071781	0.317311	0.557734	0.405912	0.0577338	0.38941
c_mean_intra_op_vital_nbp_percentile_90	0.176343	0.025242	0.105644	-0.00281067	0.0442061	0.317311	0.573381	0.290494	0.0733813	0.38941
c_val_intra_op_beat_mess_exp_sevo_percentile_90	-0.058499	0.648811	0.000783555	0.243712	0.0253562	0.113846	0.326586	0.0332434	0.173414	0.3954
c_val_intra_op_beat_mess_exp_sevo_percentile_10	0.00547118	0.966055	0.0417234	0.228409	0.0212578	0.113846	0.371795	0.105901	0.128205	0.3954
c_val_intra_op_beat_mess_exp_sevo_mean	-0.0142995	0.911433	0.00384521	0.261468	0.0234854	0.113846	0.296896	0.0127224	0.203104	0.3954
c_val_intra_op_beat_mess_exp_sevo_medi	-0.0297553	0.816929	0.00531175	0.22514	0.0262218	0.113846	0.319163	0.0257331	0.180837	0.3954
c_val_intra_op_vital_t_k_mean	-0.0251379	0.773108	0.0163522	0.10152	0.340273	0.113846	0.317268	0.0061778	0.182732	0.39902
c_val_intra_op_vital_t_k_percentile_90	0.0121118	0.889532	0.00942549	0.115238	0.367872	0.113846	0.307014	0.00381225	0.192986	0.39902
c_val_intra_op_vital_t_k_medi	-0.0490222	0.573779	0.0241157	0.100551	0.335159	0.113846	0.329163	0.0103662	0.170837	0.39902
c_val_intra_op_vital_t_k_percentile_10	-0.00766477	0.929959	0.0429793	0.0712604	0.339319	0.113846	0.329984	0.0107847	0.170016	0.39902
praemedikation_asa_status_median	0.322911	2.07951e-05	9.13598e-05	0.135172	0.270171	0.113846	0.258102	3.71681e-05	0.241898	0.40376
praemedikation_asa_status_mean	0.322911	2.07951e-05	9.13598e-05	0.135172	0.270171	0.113846	0.258102	3.71681e-05	0.241898	0.40376
pre_op_opiat	0.0978383	0.332841	7.31094e-05	0.00504448	0.00941842	0.157299	0.202233	1.45436e-06	0.297767	0.41456
c_val_pre_op_beat_mess_mitteldruck_pmean_medi	0.127699	0.166357	3.41033e-11	0.0411469	0.134237	0.157299	0.181856	1.75009e-07	0.318144	0.43547
c_val_pre_op_beat_mess_mitteldruck_pmean_mean	0.128648	0.163204	8.10572e-13	0.0443617	0.126496	0.157299	0.137521	4.8632e-09	0.362479	0.43547
c_val_pre_op_beat_mess_mitteldruck_pmean_percentile_10	0.0767141	0.406968	6.7619e-10	0.0475266	0.0650207	0.157299	0.243637	1.8371e-05	0.256363	0.43547
c_val_pre_op_beat_mess_mitteldruck_pmean_percentile_90	0.121601	0.187703	5.24524e-14	0.0364647	0.117306	0.157299	0.146141	1.04704e-08	0.353859	0.43547
c_val_pre_op_beh_anae_op_dringl_percentile_90	-0.144662	0.0847435	0.0906518	-0.0568457	0.258145	0.113846	0.609483	0.0599545	0.109483	0.43998
c_val_pre_op_beh_anae_op_dringl_percentile_10	-0.132297	0.115235	0.151263	-0.0456677	0.215911	0.113846	0.605413	0.0701304	0.105413	0.43998
c_val_pre_op_beh_anae_op_dringl_medi	-0.135937	0.105484	0.115298	-0.0519627	0.235422	0.113846	0.607041	0.0658974	0.107041	0.43998
c_val_pre_op_beh_anae_op_dringl_mean	-0.135937	0.105484	0.115298	-0.0519627	0.235422	0.113846	0.607041	0.0658974	0.107041	0.43998
c_val_pre_op_praemedikation_asa_status_percentile_90	0.298031	8.30374e-05	0.000226948	0.132094	0.56701	0.113846	0.28751	0.000184393	0.21249	0.44005
c_val_pre_op_praemedikation_asa_status_percentile_10	0.290131	0.000130058	8.19988e-05	0.139838	0.586287	0.113846	0.276561	8.70906e-05	0.223439	0.44005
c_val_pre_op_praemedikation_asa_status_mean	0.296493	9.07105e-05	0.000114484	0.139042	0.593435	0.113846	0.2794	0.000103468	0.2206	0.44005
c_val_pre_op_praemedikation_asa_status_medi	0.291376	0.000121289	0.000123218	0.138278	0.582834	0.113846	0.281427	0.000115728	0.218573	0.44005
ASA_combined_pre_op_asa_combined_medi	0.303257	6.78398e-05	0.000181083	0.136758	0.561874	0.113846	0.284774	0.000148639	0.215226	0.4419
ASA_combined_pre_op_asa_combined_mean	0.308478	4.99574e-05	0.00016854	0.137531	0.572296	0.113846	0.282716	0.000132934	0.217284	0.4419
intra_op_propofol_mg/kg/h_rate_mean	-0.240017	0.00161844	0.106669	-0.025259	0.456762	0.220671	0.593017	0.132784	0.0930169	0.44745
intra_op_propofol_mg/kg/h_rate_median	-0.255379	0.000776383	0.129196	-0.0283474	0.487222	0.220671	0.571604	0.246682	0.0716039	0.44745
c_val_pre_op_beat_mess_frequenz_af_percentile_10	0.124196	0.187994	0.0226575	0.0105587	0.0858391	0.157299	0.283754	0.000455426	0.216246	0.45232
c_val_pre_op_beat_mess_frequenz_af_medi	0.166979	0.0757837	6.51278e-06	0.0176466	0.145231	0.157299	0.171385	1.46275e-07	0.328615	0.45232
c_val_pre_op_beat_mess_frequenz_af_mean	0.156731	0.0958528	3.49008e-06	0.0180801	0.148158	0.157299	0.157666	5.16411e-08	0.342334	0.45232
c_val_pre_op_beat_mess_frequenz_af_percentile_90	0.16875	0.0726858	5.97046e-09	0.0174178	0.232234	0.157299	0.153528	3.42471e-08	0.346472	0.45232
c_val_pre_op_beat_einstell_fio2_percentile_90	-0.122647	0.173006	0.00138418	-0.00339559	0.0750698	0.157299	0.674731	0.0026565	0.174731	0.4555
c_val_pre_op_beat_einstell_fio2_mean	-0.111604	0.215305	1.13159e-05	-0.0045395	0.0817826	0.157299	0.715591	0.00027264	0.215591	0.4555
c_val_pre_op_beat_einstell_fio2_percentile_10	-0.105182	0.243048	4.6463e-07	-0.00474738	0.0570201	0.157299	0.74086	4.50556e-05	0.24086	0.4555
c_val_pre_op_beat_einstell_fio2_medi	-0.150452	0.0939835	7.97e-06	-0.00445053	0.0999936	0.157299	0.71595	0.000232978	0.21595	0.4555
c_val_pre_op_beat_mess_amv_medi	0.133541	0.158511	3.37916e-10	0.0548987	0.152422	0.157299	0.173942	9.8443e-08	0.326058	0.4592
c_val_pre_op_beat_mess_amv_percentile_90	0.123351	0.193042	4.6275e-10	0.0378633	0.254971	0.157299	0.135582	3.92028e-09	0.364418	0.4592
c_val_pre_op_beat_mess_amv_percentile_10	0.0641191	0.499859	1.42624e-06	0.0594833	0.0493708	0.157299	0.233025	8.81893e-06	0.266975	0.4592
c_val_pre_op_beat_mess_amv_mean	0.118114	0.212772	1.86575e-10	0.055344	0.179702	0.157299	0.146384	1.11154e-08	0.353616	0.4592
c_val_pre_op_beat_mess_kapnometrie_etco2_percentile_10	-0.0301963	0.7487	5.98238e-05	0.0104903	0.163402	0.157299	0.28113	0.000790546	0.21887	0.47073
c_val_pre_op_beat_mess_kapnometrie_etco2_percentile_90	-0.0261848	0.781181	5.10072e-05	0.00747923	0.170276	0.157299	0.2591	0.000263847	0.2409	0.47073
c_val_pre_op_beat_mess_kapnometrie_etco2_medi	-0.0418917	0.656662	5.36061e-06	0.0100483	0.138563	0.157299	0.248803	0.000133184	0.251197	0.47073
c_val_pre_op_beat_mess_kapnometrie_etco2_mean	-0.0117743	0.900611	8.87813e-06	0.0101033	0.144288	0.157299	0.246169	0.000121046	0.253831	0.47073
pre_op_album_blood_g/l_medi	-0.216633	0.0359755	0.0149802	-0.019484	0.386223	0.113846	0.666118	0.00969633	0.166118	0.50114
pre_op_album_blood_g/l_mean	-0.218859	0.0340663	0.0145347	-0.0202819	0.38409	0.113846	0.675713	0.00621887	0.175713	0.50114
c_val_pre_op_vital_af_percentile_90	0.217433	0.0395308	0.774303	0.00274155	0.0155343	0.113846	0.456958	0.510292	0.0430425	0.51589
c_val_pre_op_vital_af_medi	0.223734	0.0340219	0.814015	-0.00267064	0.0128584	0.113846	0.479953	0.760442	0.0200472	0.51589
c_val_pre_op_vital_af_percentile_10	0.119132	0.263405	0.151454	-0.0181477	0.00813738	0.113846	0.528007	0.66873	0.0280071	0.51589
c_val_pre_op_vital_af_mean	0.207381	0.0498482	0.623658	-0.00595746	0.0116119	0.113846	0.492925	0.916922	0.00707547	0.51589
pre_op_fibri_g/l_mean	0.192586	0.0955663	0.819378	0.00757936	0.0109554	0.220671	0.448062	0.455914	0.051938	0.52618
pre_op_fibri_g/l_medi	0.203791	0.0774389	0.829992	0.00719738	0.0112767	0.220671	0.438372	0.375753	0.0616279	0.52618
pre_op_antiinfektiv	-0.0870318	0.494082	0.0785167	0.00092577	0.183562	0.157299	0.38376	0.123556	0.11624	0.53014
intra_op_nicht-opiat analg	0.106458	0.197817	0.898278	-0.000491282	0.0116977	0.157299	0.441878	0.0714874	0.0581222	0.53336
pre_op_aptt_sek._mean	0.0997593	0.338744	1.76378e-06	0.0178982	0.0576269		0.208333	0.000128511	0.291667	0.53726
pre_op_aptt_sek._medi	0.0858311	0.410765	2.39121e-18	0.0181677	0.097835		0.219664	0.000232877	0.280336	0.53726
Temp_combined_pre_op_temp_combined_mean	0.0591773	0.59059	0.808625	0.00582481	0.0407709	0.157299	0.441935	0.384493	0.0580645	0.53878
Temp_combined_pre_op_temp_combined_medi	0.135079	0.217729	0.202721	0.0431777	0.0508488	0.157299	0.390645	0.0997429	0.109355	0.53878
pre_op_vasopressor	0.188505	0.110233	0.0720524	0.00127209	0.0820836	0.157299	0.239224	0.000229048	0.260776	0.54101
pre_op_git	-0.0553551	0.634829	0.00244824	0.000795229	0.00398211	0.157299	0.339683	0.0212129	0.160317	0.5432
intra_op_anticholinerg	0.118975	0.312675	0.895384	-0.000750927	0.15538	0.113846	0.409041	0.236539	0.0909586	0.55075
c_val_pre_op_score_rass_wert_medi	-0.191872	0.0684535	0.098186	-0.0706895	0.0664358	0.113846	0.590323	0.129038	0.0903226	0.55152
c_val_pre_op_score_rass_wert_percentile_10	-0.104006	0.326543	0.000296845	-0.10389	0.0550371	0.113846	0.719648	0.00067334	0.219648	0.55152
c_val_pre_op_score_rass_wert_percentile_90	0.0748859	0.48051	2.40982e-06	0.191631	0.0172123	0.113846	0.25132	5.47571e-05	0.24868	0.55152
c_val_pre_op_score_rass_wert_mean	-0.144039	0.173145	0.195302	-0.0664649	0.050421	0.113846	0.615249	0.077598	0.115249	0.55152
pre_op_sedierung	-0.0718307	0.551654	0.00115478	0.00142417	0.00522962	0.157299	0.247731	0.000408964	0.252269	0.55196
pre_op_nicht-opiat analg	-0.0802993	0.487544	0.065533	0.00192769	0.00606846	0.157299	0.340698	0.021249	0.159302	0.55214
c_val_pre_op_patient_gewicht_percentile_10	-0.0774773	0.368177	0.803726	0.00035943	0.110134	0.113846	0.457757	0.513162	0.042243	0.55396
c_val_pre_op_patient_gewicht_percentile_90	-0.0803064	0.350894	0.621344	-0.000182247	0.114627	0.113846	0.454019	0.476466	0.0459813	0.55396
c_val_pre_op_patient_gewicht_medi	-0.0838033	0.330246	0.698801	-0.000241642	0.11545	0.113846	0.460561	0.541638	0.0394393	0.55396
c_val_pre_op_patient_gewicht_mean	-0.0793305	0.356797	0.713074	-0.000229458	0.115308	0.113846	0.456449	0.500175	0.0435514	0.55396
Tidal_combined_pre_op_tidal_combined_medi	0.0668155	0.529171	0.010384	0.000537312	0.11326	0.157299	0.342918	0.0185142	0.157082	0.55884
Tidal_combined_pre_op_tidal_combined_mean	0.0455384	0.668195	0.000360895	0.000750663	0.115583	0.157299	0.264528	0.000415406	0.235472	0.55884
c_val_pre_op_beat_mess_tidalvolumen_vt_medi	0.0668155	0.529171	0.010384	0.000537312	0.11326	0.157299	0.342918	0.0185142	0.157082	0.55936
c_val_pre_op_beat_mess_tidalvolumen_vt_percentile_90	0.0504314	0.634975	3.05846e-06	0.000687763	0.109579	0.157299	0.235472	7.27915e-05	0.264528	0.55936
c_val_pre_op_beat_mess_tidalvolumen_vt_percentile_10	0.0191229	0.857219	0.0143919	0.00062361	0.0816095	0.157299	0.348971	0.0233205	0.151029	0.55936
c_val_pre_op_beat_mess_tidalvolumen_vt_mean	0.0455384	0.668195	0.000360895	0.000750663	0.115583	0.157299	0.264528	0.000415406	0.235472	0.55936
pre_op_lymp_rel_%_mean	-0.19314	0.0395065	0.776268	-0.000983071	0.21007	0.220671	0.539516	0.521612	0.0395161	0.56025
pre_op_lymp_rel_%_medi	-0.163455	0.0822653	0.688574	-0.00133767	0.215056	0.220671	0.555444	0.367843	0.0554435	0.56025
c_val_pre_op_beat_mess_spitzendruck_ppeak_medi	0.0798646	0.456889	0.571947	0.0025553	0.0394261	0.157299	0.374373	0.060695	0.125627	0.56032
c_val_pre_op_beat_mess_spitzendruck_ppeak_mean	0.0568971	0.596384	0.528765	0.0029364	0.0388393	0.157299	0.378446	0.0702812	0.121554	0.56032
c_val_pre_op_beat_mess_spitzendruck_ppeak_percentile_10	0.0127662	0.905483	0.932472	0.000375337	0.0396108	0.157299	0.399749	0.133032	0.100251	0.56032
c_val_pre_op_beat_mess_spitzendruck_ppeak_percentile_90	0.063704	0.553121	0.160462	0.00615915	0.0395367	0.157299	0.378133	0.0693585	0.121867	0.56032
pre_op_procal_Âµg/l_mean	0.096802	0.353327	0.409837	0.00588843	0.593848	0.113846	0.280428	0.00062554	0.219572	0.56549
pre_op_procal_Âµg/l_medi	0.0833258	0.424607	0.875491	-0.00084623	0.49343	0.113846	0.268092	0.000301878	0.231908	0.56549
PEEP_combined_pre_op_peep_combined_mean	0.179091	0.1031	0.000697231	0.0654959	0.0354032	0.157299	0.328835	0.0103071	0.171165	0.5709
PEEP_combined_pre_op_peep_combined_medi	0.135606	0.218727	0.00354792	0.0593975	0.0342172	0.157299	0.337064	0.0130311	0.162936	0.5709
pre_op_norepinephrin_mg_amount_median	0.0864494	0.486676	0.535592	0.125554	0.0909301	0.157299	0.442387	0.4408	0.0576132	0.57107
pre_op_norepinephrin_mg_amount_sum	0.213167	0.083277	0.144954	0.000867901	0.0916368	0.157299	0.270576	0.00199944	0.229424	0.57107
pre_op_norepinephrin_mg_amount_mean	0.157678	0.202539	0.16188	0.16281	0.124429	0.157299	0.353909	0.0493794	0.146091	0.57107
c_val_pre_op_vital_t_k_medi	0.147883	0.187664	0.134222	0.149286	0.0546064	0.157299	0.412057	0.195848	0.0879433	0.57348
c_val_pre_op_vital_t_k_percentile_90	0.196385	0.0788923	0.00653466	0.227124	0.101856	0.157299	0.291489	0.00213287	0.208511	0.57348
c_val_pre_op_vital_t_k_percentile_10	-0.00439876	0.968911	0.292023	-0.047976	0.0422435	0.157299	0.523404	0.734071	0.0234043	0.57348
c_val_pre_op_vital_t_k_mean	0.0512687	0.649436	0.67354	-0.012416	0.0415251	0.157299	0.48156	0.789954	0.0184397	0.57348
pre_op_fluid_ml/h_rate_mean	0.866083	6.9755e-55	0.245088	2.66013e-05	0.000321052	0.011814	0	0	0	0.57615
pre_op_fluid_ml/h_rate_median	0.772211	1.6651e-36	0.124433	3.51051e-05	0.0012509	0.0130282	0	0	0	0.57615
c_val_intra_op_pat_anae_sedline_medi	0.148064	0.280671	0.108434	-0.00625813	0.793649	0.220671	0.663063	0.0687372	0.163063	0.58139
c_val_intra_op_pat_anae_sedline_mean	0.0834793	0.544556	0.0950709	-0.00679186	0.871071	0.220671	0.689189	0.034792	0.189189	0.58139
c_val_intra_op_pat_anae_sedline_percentile_10	-0.120736	0.379915	0.142645	-0.00630067	0.888989	0.220671	0.644144	0.108159	0.144144	0.58139
c_val_intra_op_pat_anae_sedline_percentile_90	0.10948	0.426224	0.0927977	-0.00482921	0.78284	0.220671	0.689189	0.0347804	0.189189	0.58139
c_val_intra_op_beat_einstell_psupp_mean	0.00499674	0.958874	0.747083	0.00555781	0.0632604	0.157299	0.504138	0.952052	0.00413827	0.58664
c_val_intra_op_beat_einstell_psupp_percentile_90	0.0483766	0.617401	0.9242	-0.00148227	0.0595251	0.157299	0.512415	0.848232	0.0124148	0.58664
c_val_intra_op_beat_einstell_psupp_percentile_10	-0.0065695	0.945947	0.845767	0.0033546	0.0623984	0.157299	0.518257	0.773635	0.0182571	0.58664
c_val_intra_op_beat_einstell_psupp_medi	-0.0296849	0.75929	0.687228	0.00670828	0.0619281	0.157299	0.512658	0.842748	0.0126582	0.58664
c_val_pre_op_score_nas_erg_percentile_10	-0.0192066	0.852651	0.796629	-0.0118467	0.0430723	0.220671	0.55281	0.284424	0.0528096	0.58686
c_val_pre_op_score_nas_erg_medi	-0.0182629	0.859815	0.729515	-0.0103557	0.0449696	0.220671	0.530177	0.600767	0.0301769	0.58686
c_val_pre_op_score_nas_erg_percentile_90	0.00247675	0.980893	0.945406	0.00130668	0.0423899	0.220671	0.510666	0.868788	0.010666	0.58686
c_val_pre_op_score_nas_erg_mean	-0.0124681	0.904034	0.81203	-0.00745771	0.0437195	0.220671	0.53512	0.582407	0.0351197	0.58686
c_systolic_pre_op_vital_ibp_medi	-0.0156535	0.890387	0.0431852	0.00605324	0.100215	0.157299	0.362932	0.0419708	0.137068	0.5887
c_diastolic_pre_op_vital_ibp_percentile_10	-0.336148	0.00229975	0.405547	-0.00479075	0.172435	0.157299	0.602537	0.127902	0.102537	0.5887
c_systolic_pre_op_vital_ibp_mean	-0.00721442	0.949358	0.026084	0.00703513	0.114504	0.157299	0.350951	0.027018	0.149049	0.5887
c_systolic_pre_op_vital_ibp_percentile_10	-0.0736402	0.516226	0.660713	0.00128647	0.0961626	0.157299	0.484848	0.825778	0.0151515	0.5887
c_diastolic_pre_op_vital_ibp_medi	-0.333774	0.00248098	0.913358	-0.000669658	0.125045	0.157299	0.551445	0.446981	0.0514447	0.5887
c_diastolic_pre_op_vital_ibp_mean	-0.336765	0.00225467	0.75791	0.00194929	0.0930035	0.157299	0.520789	0.761193	0.0207893	0.5887
c_diastolic_pre_op_vital_ibp_percentile_90	-0.322621	0.0035153	0.136162	0.00751685	0.0385752	0.157299	0.461593	0.57136	0.0384073	0.5887
c_systolic_pre_op_vital_ibp_percentile_90	0.03004	0.791382	0.000113559	0.0105676	0.154458	0.157299	0.270261	0.00064571	0.229739	0.5887
c_mean_pre_op_vital_ibp_percentile_90	-0.16115	0.15328	0.0215646	0.00963808	0.0562442	0.157299	0.400987	0.142208	0.0990134	0.5893
c_mean_pre_op_vital_ibp_medi	-0.214766	0.0557376	0.554785	0.00279242	0.0801504	0.157299	0.497181	0.970728	0.00281889	0.5893
c_mean_pre_op_vital_ibp_mean	-0.226672	0.0431858	0.406909	0.00404046	0.073118	0.157299	0.474982	0.713773	0.0250176	0.5893
c_mean_pre_op_vital_ibp_percentile_10	-0.230532	0.0396583	0.541546	-0.00265188	0.130788	0.157299	0.569063	0.306692	0.0690627	0.5893
c_val_pre_op_score_baby_gcs_wert_percentile_10	0.0100577	0.924616	0.000886848	-0.0345768	0.045904	0.113846	0.703125	0.00165091	0.203125	0.59588
c_val_pre_op_score_baby_gcs_wert_medi	-0.222396	0.0341067	0.000145566	-0.0522289	0.154133	0.113846	0.766782	2.18506e-05	0.266782	0.59588
c_val_pre_op_score_baby_gcs_wert_mean	-0.0668544	0.528931	0.00031378	-0.0531926	0.0957557	0.113846	0.735822	0.000274307	0.235822	0.59588
c_val_pre_op_score_baby_gcs_wert_percentile_90	-0.0652278	0.539026	0.00780461	-0.0530384	0.0596918	0.113846	0.703414	0.000690938	0.203414	0.59588
intra_op_cisatracurium_mg_amount_sum	-0.0639719	0.5087	0.276427	0.0097083	7.71778e-19		0.539707	0.556519	0.0397074	0.59613
intra_op_cisatracurium_mg_amount_mean	-0.102359	0.289546	0.244543	-0.0197729	9.04342e-22		0.580199	0.234825	0.0801985	0.59613
intra_op_cisatracurium_mg_amount_median	-0.0980611	0.310377	0.0106501	-0.022093	8.70377e-05		0.585684	0.204043	0.0856844	0.59613
pre_op_gerinnung	0.0844606	0.52846	0.0456874	0.00249598	0.0243062	0.317311	0.353954	0.0615881	0.146046	0.59727
pre_op_norepinephrin_mg/kg/min_rate_median	0.155736	0.211787	0.675698	469.771	0.089543	0.157299	0.509081	0.909006	0.0090812	0.6034
pre_op_norepinephrin_mg/kg/min_rate_mean	0.240596	0.0516598	0.58568	-244.496	0.0666313	0.157299	0.465812	0.653136	0.034188	0.6034
intra_op_fentanyl_mg_amount_mean	0.113623	0.432063	0.305516	1.22504	0.340597	0.317311	0.423319	0.411793	0.0766807	0.61114
intra_op_fentanyl_mg_amount_sum	-0.013348	0.926697	0.571739	-0.0894111	0.283136	0.317311	0.557773	0.537584	0.0577731	0.61114
intra_op_fentanyl_mg_amount_median	0.0440039	0.761561	0.235551	1.29408	0.327304	0.317311	0.396008	0.252936	0.103992	0.61114
pre_op_ca_mmol/l_medi	-0.029687	0.772844	0.161802	-0.364626	0.0582867	0.220671	0.579889	0.207318	0.0798891	0.61163
pre_op_ca_mmol/l_mean	-0.047453	0.644397	0.222909	-0.315448	0.0615705	0.220671	0.585685	0.1762	0.0856855	0.61163
c_val_pre_op_beat_einstell_peep_mean	0.225579	0.0428843	0.00278807	0.0625708	0.0319129	0.157299	0.343268	0.0202381	0.156732	0.61325
c_val_pre_op_beat_einstell_peep_percentile_90	0.199293	0.0744727	0.000930932	0.0485044	0.0275128	0.157299	0.321879	0.0073447	0.178121	0.61325
c_val_pre_op_beat_einstell_peep_medi	0.173956	0.12039	0.0125377	0.0551157	0.0269252	0.157299	0.356241	0.030143	0.143759	0.61325
c_val_pre_op_beat_einstell_peep_percentile_10	0.176932	0.114076	0.0727006	0.0477455	0.0229389	0.157299	0.399369	0.126654	0.100631	0.61325
pre_op_lymp_abs_/nl_medi	-0.209533	0.0295247	0.620421	-0.0312316	0.345108	0.220671	0.534874	0.576498	0.0348736	0.61891
pre_op_lymp_abs_/nl_mean	-0.267641	0.00510517	0.578006	-0.0355583	0.373409	0.220671	0.537707	0.545741	0.0377071	0.61891
pre_op_baso_rel_%_medi	-0.0148857	0.878473	0.46674	-0.0530425	0.320568	0.220671	0.548169	0.43623	0.0481691	0.62316
pre_op_baso_rel_%_mean	-0.00356726	0.970771	0.495248	-0.0495406	0.319317	0.220671	0.531822	0.609685	0.0318221	0.62316
pre_op_baso_abs_/nl_mean	-0.0673029	0.488888	0.594492	-0.0256658	0.323681	0.220671	0.508065	0.899175	0.00806452	0.62324
pre_op_baso_abs_/nl_medi	-0.0692203	0.476562	0.594402	-0.0235552	0.323707	0.220671	0.513949	0.823688	0.0139494	0.62324
pre_op_neut_abs_/nl_medi	-0.00987755	0.919569	0.889123	0.00162657	0.325993	0.220671	0.499337	0.99433	0.000662837	0.62331
pre_op_neut_abs_/nl_mean	-0.0132542	0.892218	0.478361	0.00767243	0.321374	0.220671	0.47658	0.709081	0.0234202	0.62331
pre_op_neut_rel_%_mean	0.0871805	0.371905	0.76204	-0.00103533	0.313983	0.220671	0.501105	0.98866	0.00110473	0.62339
pre_op_neut_rel_%_medi	0.0836243	0.3918	0.725308	-0.00110224	0.312708	0.220671	0.493814	0.923568	0.00618648	0.62339
pre_op_antithrom_%_mean	-0.261358	0.0539286	0.720691	0.00130036	0.00245685	0.220671	0.540923	0.620109	0.0409226	0.63234
pre_op_antithrom_%_medi	-0.224335	0.0996478	0.602976	0.00189366	0.00216973	0.220671	0.516369	0.8471	0.016369	0.63234
intra_op_remifentanil_Âµg_amount_median	-0.00186507	0.982175	0.07535	0.0410182	0.0584483		0.491297	0.905087	0.00870286	0.6333
intra_op_remifentanil_Âµg_amount_mean	-0.0620631	0.456766	0.944187	0.000709841	0.116227		0.535433	0.621027	0.0354331	0.6333
intra_op_remifentanil_Âµg_amount_sum	-0.119155	0.152004	0.172339	-0.00841495	0.0165129		0.626606	0.0760621	0.126606	0.6333
c_val_pre_op_co_score_cam_icu_wert_medi	-0.1856	0.0929807	0.00320881	-0.310714	0.0824558	0.157299	0.684812	0.00172408	0.184812	0.63387
c_val_pre_op_co_score_cam_icu_wert_mean	-0.148408	0.180576	0.00109757	-0.411413	0.0752832	0.157299	0.700269	0.00264433	0.200269	0.63387
c_val_pre_op_co_score_cam_icu_wert_percentile_10	-0.151442	0.171727	0.00829461	-0.309665	0.0606813	0.157299	0.675067	0.00245254	0.175067	0.63387
c_val_pre_op_co_score_cam_icu_wert_percentile_90	-0.0162917	0.883777	0.0189775	-0.269456	0.0175581	0.157299	0.617608	0.0360774	0.117608	0.63387
intra_op_remifentanil_Âµg/kg/min_rate_median	-0.152637	0.0697634	3.71399e-46	-0.288025	0.164967		0.601412	0.155997	0.101412	0.63808
intra_op_remifentanil_Âµg/kg/min_rate_mean	-0.128116	0.128647	0.0341908	-0.342207	0.147422		0.622165	0.0876345	0.122165	0.63808
praemedikation_kardiov_risiko_mittel	0.076316	0.386287	0.352087	0.133594	0.106556	0.157299	0.472477	0.314245	0.0275229	0.64267
pre_op_ldh_u/l_medi	0.333806	0.00179603	0.634881	0.000175992	0.0892458	0.113846	0.415793	0.222063	0.0842068	0.64661
pre_op_ldh_u/l_mean	0.336255	0.00165308	0.711486	0.000131405	0.0823079	0.113846	0.395178	0.128202	0.104822	0.64661
intra_op_metamizol_g_amount_median	-0.186641	0.0467761	0.499639	-4.7494e-05	0.0552703	0.317311	0.56086	0.451215	0.0608601	0.6495
intra_op_metamizol_g_amount_mean	-0.186641	0.0467761	0.499639	-4.7494e-05	0.0552703	0.317311	0.56086	0.451215	0.0608601	0.6495
intra_op_metamizol_g_amount_sum	-0.0772323	0.414072	0.370758	-5.84584e-05	0.0502449	0.317311	0.567784	0.401756	0.0677843	0.6495
pre_op_pantoprazol_mg_amount_mean	-0.239257	0.0814316	0.746319	0.00304915	0.176462	0.157299	0.5	1	0	0.64967
pre_op_pantoprazol_mg_amount_sum	-0.147209	0.288124	0.0232196	0.000326912	0.0489617	0.157299	0.320197	0.0314639	0.179803	0.64967
pre_op_pantoprazol_mg_amount_median	-0.193327	0.161314	0.849965	0.00154319	0.192215	0.157299	0.479475	0.650489	0.0205255	0.64967
pre_op_kalium	0.13457	0.270276	0.342973	0.00129599	0.13771	0.157299	0.401429	0.174395	0.0985714	0.65273
pre_op_kalium_mmol_amount_median	-0.109162	0.375546	0.389496	0.00529467	0.127149	0.157299	0.45049	0.498474	0.0495098	0.6558
pre_op_kalium_mmol_amount_sum	0.101153	0.411774	0.523495	4.06527e-05	0.159509	0.157299	0.40098	0.176228	0.0990196	0.6558
pre_op_kalium_mmol_amount_mean	-0.152924	0.213131	0.332499	0.00678738	0.122265	0.157299	0.445098	0.454867	0.054902	0.6558
pre_op_mg_mmol/l_mean	0.166903	0.158147	0.894442	-0.0633587	0.0297847	0.317311	0.464226	0.618835	0.0357744	0.65928
pre_op_mg_mmol/l_medi	0.108446	0.361103	0.796978	-0.129254	0.0266841	0.317311	0.515152	0.835727	0.0151515	0.65928
c_val_pre_op_beat_einstell_psupp_medi	0.136464	0.24631	0.208572	0.0169257	0.0334089	0.157299	0.395711	0.137823	0.104289	0.65989
c_val_pre_op_beat_einstell_psupp_percentile_90	0.152547	0.194451	0.0136429	0.0247086	0.0492263	0.157299	0.33852	0.0217406	0.16148	0.65989
c_val_pre_op_beat_einstell_psupp_mean	0.12745	0.2792	0.120824	0.0204264	0.0367727	0.157299	0.388982	0.116782	0.111018	0.65989
c_val_pre_op_beat_einstell_psupp_percentile_10	0.0346054	0.769747	0.604564	0.0067894	0.023216	0.157299	0.458368	0.557223	0.0416316	0.65989
pre_op_propofol_mg_amount_mean	-0.0299978	0.820015	0.21698	-0.000357187	0.109809	0.157299	0.58129	0.302877	0.0812903	0.66684
pre_op_propofol_mg_amount_median	-0.010702	0.935318	0.220475	-0.000308866	0.0984295	0.157299	0.599355	0.207161	0.0993548	0.66684
pre_op_propofol_mg_amount_sum	-0.23784	0.067265	0.00459583	1.1551e-05	0.0224172	0.157299	0.350323	0.056915	0.149677	0.66684
c_val_intra_op_pat_anae_sefr_mean	-0.243523	0.20302	0.623221	-0.0117804	0.772334	0.317311	0.514286	0.935426	0.0142857	0.66943
c_val_intra_op_pat_anae_sefr_percentile_90	-0.222798	0.245357	0.44723	-0.0160196	0.6705	0.317311	0.557143	0.685011	0.0571429	0.66943
c_val_intra_op_pat_anae_sefr_percentile_10	-0.398026	0.0324841	0.79531	-0.00644145	0.854645	0.317311	0.5	1	0	0.66943
c_val_intra_op_pat_anae_sefr_medi	-0.26897	0.158277	0.714926	-0.00836823	0.831642	0.317311	0.521429	0.88997	0.0214286	0.66943
c_val_intra_op_pat_anae_sefl_medi	-0.379966	0.042038	0.57415	-0.0127091	0.758823	0.317311	0.557143	0.685011	0.0571429	0.66994
c_val_intra_op_pat_anae_sefl_mean	-0.35702	0.0572712	0.57045	-0.0134924	0.751223	0.317311	0.535714	0.80786	0.0357143	0.66994
c_val_intra_op_pat_anae_sefl_percentile_10	-0.480321	0.00836018	0.711963	-0.0093305	0.811524	0.317311	0.510714	0.95587	0.0107143	0.66994
c_val_intra_op_pat_anae_sefl_percentile_90	-0.171478	0.373771	0.379345	-0.0171129	0.737525	0.317311	0.621429	0.369771	0.121429	0.66994
NRS_combined_pre_op_nrs_combined_medi	-0.0213834	0.849716	0.363418	-0.0304932	0.0438106	0.220671	0.547204	0.446171	0.0472041	0.67133
NRS_combined_pre_op_nrs_combined_mean	0.0129912	0.908359	0.439317	-0.0276951	0.0397529	0.220671	0.541031	0.555126	0.0410312	0.67133
c_val_pre_op_patient_groesse_medi	-0.118309	0.207926	0.156677	0.00361599	0.193321	0.113846	0.403692	0.171612	0.0963082	0.67881
c_val_pre_op_beat_mess_amvspont_medi	0.189271	0.122143	0.42216	-0.00178766	0.0523007	0.157299	0.438492	0.379403	0.0615079	0.67881
c_val_pre_op_patient_groesse_percentile_90	-0.121972	0.194091	0.0213707	0.000705911	0.218125	0.113846	0.375067	0.0759828	0.124933	0.67881
c_val_pre_op_patient_groesse_mean	-0.119625	0.202878	0.013153	0.00176163	0.20314	0.113846	0.378812	0.0852191	0.121188	0.67881
c_val_pre_op_patient_groesse_percentile_10	-0.115198	0.220217	0.198601	0.00291599	0.200723	0.113846	0.416265	0.234807	0.0837346	0.67881
c_val_pre_op_beat_mess_amvspont_percentile_10	0.0993053	0.420413	0.51743	0.0083024	0.079814	0.157299	0.424603	0.0753517	0.0753968	0.67881
c_val_pre_op_beat_mess_amvspont_percentile_90	0.107539	0.382726	0.641366	0.000744012	0.0725875	0.157299	0.393849	0.146031	0.106151	0.67881
c_val_pre_op_beat_mess_amvspont_mean	0.0611607	0.620277	0.976992	-8.32996e-05	0.0671902	0.157299	0.385913	0.120735	0.114087	0.67881
c_val_intra_op_pat_anae_sr_percentile_90	0.267185	0.104877	0.142358	0.0122525	0.944872	0.317311	0.345455	0.123066	0.154545	0.68014
c_val_intra_op_pat_anae_sr_mean	0.214239	0.196496	0.0187004	0.0432705	0.910121	0.317311	0.358182	0.184468	0.141818	0.68014
c_val_intra_op_pat_anae_sr_percentile_10	0.0845805	0.613644	0.00645322	0.185512	0.787739	0.317311	0.363636	0.00804205	0.136364	0.68014
c_val_intra_op_pat_anae_sr_medi	0.150368	0.367532	0.00348159	0.05633	0.978873	0.317311	0.265455	0.00252341	0.234545	0.68014
pre_op_kardio	0.0890375	0.487719	0.199028	0.00249071	0.162553	0.157299	0.345571	0.0434855	0.154429	0.68507
pre_op_anticholinerg	0.15498	0.263144	0.00207668	0.00205989	0.000615573	0.317311	0.290105	0.00994195	0.209895	0.68516
intra_op_rocuronium_mg_amount_median	-0.150021	0.274291	0.494999	-0.001591	0.627118	0.113846	0.584821	0.452666	0.0848214	0.68592
intra_op_rocuronium_mg_amount_mean	-0.140856	0.305012	0.440502	-0.00184425	0.628733	0.113846	0.596726	0.39076	0.0967262	0.68592
intra_op_rocuronium_mg_amount_sum	0.163373	0.233337	0.177476	0.00114455	0.677314	0.113846	0.433036	0.555047	0.0669643	0.68592
pre_op_kalium_mmol/h_rate_mean	-0.123942	0.353956	0.442615	0.0142589	0.244874	0.157299	0.454483	0.572884	0.0455172	0.69304
pre_op_kalium_mmol/h_rate_median	-0.192226	0.148288	0.748058	0.00628154	0.265503	0.157299	0.456552	0.590363	0.0434483	0.69304
c_val_intra_op_pat_anae_emg_percentile_90	0.323918	0.0539501	0.144382	-0.00640439	0.707329	0.317311	0.652083	0.140436	0.152083	0.69626
c_val_intra_op_pat_anae_emg_mean	0.321452	0.0559107	0.110091	-0.0175459	0.589678	0.317311	0.716667	0.0465367	0.216667	0.69626
c_val_intra_op_pat_anae_emg_percentile_10	-0.0407385	0.813508	0.514791	-0.0540538	0.614413	0.317311	0.520833	0.561276	0.0208333	0.69626
c_val_intra_op_pat_anae_emg_medi	0.223022	0.191062	0.19439	-0.0162466	0.4846	0.317311	0.666667	0.0446409	0.166667	0.69626
c_val_intra_op_beh_anae_op_dringl_percentile_10	-0.0541027	0.714946	0.133976	-0.0771892	0.155156	0.317311	0.642992	0.085669	0.142992	0.6984
c_val_intra_op_beh_anae_op_dringl_medi	-0.0541027	0.714946	0.133976	-0.0771892	0.155156	0.317311	0.642992	0.085669	0.142992	0.6984
c_val_intra_op_beh_anae_op_dringl_mean	-0.0541027	0.714946	0.133976	-0.0771892	0.155156	0.317311	0.642992	0.085669	0.142992	0.6984
c_val_intra_op_beh_anae_op_dringl_percentile_90	-0.0541027	0.714946	0.133976	-0.0771892	0.155156	0.317311	0.642992	0.085669	0.142992	0.6984
intra_op_sufentanil_Âµg_amount_mean	-0.307288	0.0926533	0.312804	1.05114	0.53646	0.220671	0.470588	0.814052	0.0294118	0.69988
intra_op_sufentanil_Âµg_amount_sum	-0.155262	0.404275	0.424262	0.407662	0.548634	0.220671	0.481283	0.887774	0.0187166	0.69988
intra_op_sufentanil_Âµg_amount_median	-0.22472	0.224217	0.300924	1.04759	0.540314	0.220671	0.457219	0.722777	0.0427807	0.69988
pre_op_metamizol_mg_amount_sum	0.152759	0.224431	0.0317336	5.81282e-06	0.0742713	0.157299	0.254945	0.00114726	0.245055	0.69988
pre_op_metamizol_mg_amount_mean	0.0452176	0.720594	0.131357	0.000733098	0.129836	0.157299	0.462088	0.488641	0.0379121	0.69988
pre_op_metamizol_mg_amount_median	0.286907	0.0204939	0.170918	0.000696899	0.153214	0.157299	0.442857	0.0798497	0.0571429	0.69988
c_val_pre_op_patient_oxygernierungsindex_mean_y	-0.170823	0.151379	0.581728	0.000348685	0.105036	0.157299	0.490789	0.9017	0.00921053	0.69996
c_val_pre_op_patient_oxygernierungsindex_percentile_10_x	-0.175346	0.140681	0.479023	-0.000498223	0.151126	0.157299	0.561842	0.387253	0.0618421	0.69996
c_val_pre_op_patient_oxygernierungsindex_percentile_90_y	-0.164025	0.168579	0.154567	0.000710724	0.0719846	0.157299	0.454386	0.524708	0.045614	0.69996
c_val_pre_op_patient_oxygernierungsindex_medi_x	-0.110629	0.354896	0.621602	0.000297273	0.10971	0.157299	0.485965	0.848165	0.0140351	0.69996
c_val_pre_op_patient_oxygernierungsindex_percentile_90_x	-0.164025	0.168579	0.154567	0.000710724	0.0719846	0.157299	0.454386	0.524708	0.045614	0.69996
c_val_pre_op_patient_oxygernierungsindex_medi_y	-0.110629	0.354896	0.621602	0.000297273	0.10971	0.157299	0.485965	0.848165	0.0140351	0.69996
c_val_pre_op_patient_oxygernierungsindex_percentile_10_y	-0.175346	0.140681	0.479023	-0.000498223	0.151126	0.157299	0.561842	0.387253	0.0618421	0.69996
c_val_pre_op_patient_oxygernierungsindex_mean_x	-0.170823	0.151379	0.581728	0.000348685	0.105036	0.157299	0.490789	0.9017	0.00921053	0.69996
pre_op_ggt_u/l_mean	-0.00125222	0.991791	0.265904	0.000324986	0.465882	0.113846	0.377002	0.122728	0.122998	0.70276
pre_op_ggt_u/l_medi	0.0176976	0.884384	0.284459	0.000314817	0.47252	0.113846	0.374142	0.114221	0.125858	0.70276
c_val_pre_op_score_sofa_wert_percentile_10	0.27415	0.0226361	0.035777	0.0465465	0.273156	0.157299	0.309524	0.00826186	0.190476	0.70373
c_val_pre_op_score_sofa_wert_mean	0.286647	0.0169442	0.0020044	0.0571696	0.452634	0.157299	0.274762	0.00189393	0.225238	0.70373
c_val_pre_op_score_sofa_wert_percentile_90	0.253347	0.0356927	0.000451612	0.0517312	0.492925	0.157299	0.269524	0.00146926	0.230476	0.70373
c_val_pre_op_score_sofa_wert_medi	0.273656	0.0228907	0.00319825	0.0512104	0.368016	0.157299	0.280476	0.00240074	0.219524	0.70373
c_val_pre_op_co_score_tiss10_wert_percentile_90_y	0.0854384	0.485166	0.00626566	0.0219427	0.0924074	0.157299	0.290709	0.00392817	0.209291	0.70676
c_val_pre_op_co_score_tiss10_wert_percentile_10_x	0.215981	0.074684	0.0203757	0.0288592	0.10872	0.157299	0.323755	0.0131313	0.176245	0.70676
c_val_pre_op_co_score_tiss10_wert_percentile_90_x	0.0854384	0.485166	0.00626566	0.0219427	0.0924074	0.157299	0.290709	0.00392817	0.209291	0.70676
c_val_pre_op_co_score_tiss10_wert_medi_x	0.210276	0.0828794	0.00232355	0.0311862	0.16356	0.157299	0.270115	0.00137992	0.229885	0.70676
c_val_pre_op_co_score_tiss10_wert_mean_y	0.175951	0.14813	0.00341894	0.030627	0.131135	0.157299	0.283525	0.00289372	0.216475	0.70676
c_val_pre_op_co_score_tiss10_wert_percentile_10_y	0.215981	0.074684	0.0203757	0.0288592	0.10872	0.157299	0.323755	0.0131313	0.176245	0.70676
c_val_pre_op_co_score_tiss10_wert_mean_x	0.175951	0.14813	0.00341894	0.030627	0.131135	0.157299	0.283525	0.00289372	0.216475	0.70676
c_val_pre_op_co_score_tiss10_wert_medi_y	0.210276	0.0828794	0.00232355	0.0311862	0.16356	0.157299	0.270115	0.00137992	0.229885	0.70676
c_val_pre_op_beat_einstell_frequenz_af_percentile_10	-0.0664996	0.601607	0.00405669	0.0769998	0.0744613	0.157299	0.345588	0.0341119	0.154412	0.72124
c_val_pre_op_beat_einstell_frequenz_af_mean	0.0798265	0.530641	8.79867e-06	0.114916	0.119046	0.157299	0.20871	0.000122488	0.29129	0.72124
c_val_pre_op_beat_einstell_frequenz_af_percentile_90	0.137507	0.278571	0.000333278	0.0625994	0.156831	0.157299	0.271493	0.00240873	0.228507	0.72124
c_val_pre_op_beat_einstell_frequenz_af_medi	0.158164	0.211939	0.000250574	0.088999	0.147484	0.157299	0.260181	0.00130721	0.239819	0.72124
pre_op_heparin_E_amount_mean	0.335979	0.0484642	0.00858475	-0.000107562	0.14963	0.157299	0.822727	0.00360313	0.322727	0.72362
pre_op_heparin_E_amount_sum	0.030618	0.861393	0.586837	-2.39378e-07	0.375474	0.157299	0.472727	0.820366	0.0272727	0.72362
pre_op_heparin_E_amount_median	0.283626	0.0987138	0.0107125	-0.000104068	0.204017	0.157299	0.775	0.0131504	0.275	0.72362
c_val_pre_op_beat_mess_intrpeep_medi	-0.0208479	0.888149	0.00279158	0.0828455	0.152507	0.317311	0.286538	0.0137166	0.213462	0.72435
c_val_pre_op_beat_mess_intrpeep_percentile_90	-0.0991504	0.502551	0.00212018	0.0633188	0.145139	0.317311	0.267308	0.00748841	0.232692	0.72435
c_val_pre_op_beat_mess_intrpeep_mean	-0.065601	0.65777	0.00447686	0.0781126	0.152198	0.317311	0.327885	0.0485213	0.172115	0.72435
c_val_pre_op_beat_mess_intrpeep_percentile_10	-0.0880494	0.551775	0.0991441	0.0508672	0.193812	0.317311	0.388462	0.200781	0.111538	0.72435
c_val_pre_op_co_score_saps2_wert_percentile_90_y	0.396604	0.00129095	0.484502	0.0037624	0.253799	0.157299	0.405172	0.213718	0.0948276	0.72723
c_val_pre_op_co_score_saps2_wert_percentile_10_y	0.601428	1.8613e-07	0.219045	0.00993996	0.632535	0.157299	0.357471	0.0610956	0.142529	0.72723
c_val_pre_op_co_score_saps2_wert_mean_y	0.497735	3.31735e-05	0.338357	0.0067501	0.418321	0.157299	0.371264	0.0909164	0.128736	0.72723
c_val_pre_op_co_score_saps2_wert_medi_y	0.485446	5.51499e-05	0.367095	0.00633813	0.395739	0.157299	0.381609	0.119889	0.118391	0.72723
c_val_pre_op_co_score_saps2_wert_percentile_90_x	0.396604	0.00129095	0.484502	0.0037624	0.253799	0.157299	0.405172	0.213718	0.0948276	0.72723
c_val_pre_op_co_score_saps2_wert_percentile_10_x	0.601428	1.8613e-07	0.219045	0.00993996	0.632535	0.157299	0.357471	0.0610956	0.142529	0.72723
c_val_pre_op_co_score_saps2_wert_mean_x	0.497735	3.31735e-05	0.338357	0.0067501	0.418321	0.157299	0.371264	0.0909164	0.128736	0.72723
c_val_pre_op_co_score_saps2_wert_medi_x	0.485446	5.51499e-05	0.367095	0.00633813	0.395739	0.157299	0.381609	0.119889	0.118391	0.72723
pre_op_blutprodukt	-0.324243	0.0536959	0.386818	-0.00296412	0.355256	0.317311	0.474359	0.815421	0.025641	0.7273
pre_op_heparin_E/h_rate_mean	-0.0856771	0.629962	0.191714	-0.000315529	0.853059	0.157299	0.679426	0.111147	0.179426	0.7358
pre_op_heparin_E/h_rate_median	-0.183351	0.299292	0.223062	-0.000265531	0.822495	0.157299	0.650718	0.171303	0.150718	0.7358
c_val_intra_op_pat_anae_art_lvl_percentile_90	0.254791	0.15244	0.26958	-0.00352367	0.483077	0.317311	0.626263	0.284126	0.126263	0.73869
c_val_intra_op_pat_anae_art_lvl_percentile_10	0.109555	0.543912	0.128957	0.0153166	0.794068	0.317311	0.411616	0.149362	0.0883838	0.73869
c_val_intra_op_pat_anae_art_lvl_mean	0.209698	0.241497	0.92844	-0.000661008	0.52024	0.317311	0.656566	0.184219	0.156566	0.73869
c_val_intra_op_pat_anae_art_lvl_medi	0.425751	0.0135007	0.444712	0.0055552	0.515749	0.317311	0.469697	0.728535	0.030303	0.73869
pre_op_vitaminfe	0.0147223	0.920888	0.0720249	0.003537	0.00946343	0.157299	0.454167	0.611821	0.0458333	0.74159
intra_op_blutprodukt	-0.103975	0.571185	0.0786725	0.024939	0.132382	0.113846	0.432099	0.580596	0.0679012	0.7419
intra_op_gerinnung	0.309212	0.0963742	0.286817	0.0258877	0.404282	0.113846	0.320175	0.18615	0.179825	0.74414
pre_op_bga	-0.247827	0.133565	0.630023	0.00148333	0.176436	0.317311	0.452012	0.63382	0.0479876	0.74667
intra_op_akrinor_mg_amount_median	0.153389	0.426956	0.110015	-0.011235	1.70259e-06		0.544643	0.71269	0.0446429	0.74728
intra_op_akrinor_mg_amount_mean	0.192209	0.317841	0.271816	-0.00890039	4.85164e-14		0.511905	0.935998	0.0119048	0.74728
intra_op_akrinor_mg_amount_sum	0.0309888	0.873214	8.04519e-11	0.00166335	0.0988972		0.458333	0.745888	0.0416667	0.74728
pre_op_diuretika	-0.098875	0.513271	0.638387	0.00146931	0.0425958	0.157299	0.414966	0.349958	0.085034	0.74746
intra_op_cefuroxim_g_amount_median	0.0636796	0.00019252	0.897619	-1.40547e-07	7.39221e-10	5.824e-32	0	0	0	0.74884
intra_op_cefuroxim_g_amount_sum	0.231097	0.300781	0.614758	6.43453e-05	0.382972	0.317311	0.494792	1	0.00520833	0.74884
intra_op_cefuroxim_g_amount_mean	0.0580852	0.000672665	0.890435	-1.5045e-07	7.41771e-10	5.82416e-32	0	0	0	0.74884
c_val_pre_op_beat_einstell_tinsp_mean	-0.187685	0.158297	0.0231621	-0.537778	0.356922	0.317311	0.687097	0.0171859	0.187097	0.75118
c_val_pre_op_beat_einstell_tinsp_percentile_10	-0.111951	0.402777	0.00411963	-0.561405	0.349204	0.317311	0.730968	0.00308051	0.230968	0.75118
c_val_pre_op_beat_einstell_tinsp_percentile_90	-0.339673	0.00909081	0.200253	-0.314745	0.319926	0.317311	0.649032	0.0555094	0.149032	0.75118
c_val_pre_op_beat_einstell_tinsp_medi	-0.154884	0.245681	0.0318015	-0.440321	0.305005	0.317311	0.676774	0.0234972	0.176774	0.75118
pre_op_fluidfood_ml_amount_mean	-0.182589	0.235507	0.0561904	-0.000927317	0.063825	0.317311	0.65	0.0989757	0.15	0.75131
pre_op_fluidfood_ml_amount_sum	-0.0817509	0.597814	0.0252256	9.51939e-06	0.0231777	0.317311	0.4	0.27329	0.1	0.75131
pre_op_fluidfood_ml_amount_median	-0.0658448	0.67109	0.220087	-0.000406374	0.0486088	0.317311	0.5875	0.338154	0.0875	0.75131
pre_op_sufentanil_Âµg_amount_median	0.0623961	0.713715	0.528424	1.21803	0.41769	0.157299	0.451128	0.648876	0.0488722	0.7557
pre_op_sufentanil_Âµg_amount_mean	0.059306	0.727337	0.288785	1.41988	0.393398	0.157299	0.428571	0.500388	0.0714286	0.7557
pre_op_sufentanil_Âµg_amount_sum	-0.134419	0.42767	0.0915701	0.0188603	0.281713	0.157299	0.387218	0.28257	0.112782	0.7557
c_val_intra_op_pat_anae_relaxometrie_medi	-0.165046	0.322059	0.252749	0.0473876	0.00140906		0.439394	0.525199	0.0606061	0.75702
c_val_intra_op_pat_anae_relaxometrie_percentile_10	-0.0937068	0.575763	0.0361836	0.0318778	0.151592		0.439394	0.54924	0.0606061	0.75702
c_val_intra_op_pat_anae_relaxometrie_mean	-0.126128	0.450516	0.224896	0.0392623	0.0188138		0.481481	0.868227	0.0185185	0.75702
c_val_intra_op_pat_anae_relaxometrie_percentile_90	-0.130214	0.43586	0.292611	0.022576	0.195526		0.459596	0.659599	0.040404	0.75702
praemedikation_ponv_nichtraucher	-0.219474	0.0376706	0.373753	0.179308	0.167447	0.220671	0.48	0.495526	0.02	0.75835
intra_op_piritramid_mg_amount_median	-0.344169	0.000247905	0.58407	0.00895085	0.000213906	0.31731	0.571195	0.40576	0.0711948	0.76004
intra_op_piritramid_mg_amount_sum	-0.269551	0.00459108	0.0805513	0.025131	8.05795e-05	0.31731	0.511866	0.892969	0.0118658	0.76004
intra_op_piritramid_mg_amount_mean	-0.344169	0.000247905	0.58407	0.00895085	0.000213906	0.31731	0.571195	0.40576	0.0711948	0.76004
c_val_pre_op_fall_gastrosonden_verlauf_menge_percentile_10	0.0818154	0.568168	0.106459	-0.00178814	0.162994	0.317311	0.5425	0.519827	0.0425	0.76035
c_val_pre_op_fall_gastrosonden_verlauf_menge_percentile_90	0.226581	0.10985	0.711206	0.000132582	0.221182	0.317311	0.4375	0.45914	0.0625	0.76035
c_val_pre_op_fall_gastrosonden_verlauf_menge_medi	0.138315	0.333073	0.614075	-0.000360188	0.202036	0.317311	0.486667	0.87898	0.0133333	0.76035
c_val_pre_op_fall_gastrosonden_verlauf_menge_mean	0.217178	0.125808	0.744932	-0.000228929	0.182418	0.317311	0.478333	0.802563	0.0216667	0.76035
intra_op_git	0.262966	0.0267178	0.00456131	0.0148419	0.327359	0.157299	0.419355	0.154617	0.0806452	0.76183
pre_op_ek_ml_amount_mean	0.427096	3.78352e-124	0.581088	-0.00010422	4.38271e-14	1.13158e-51	0	0	0	0.762
pre_op_ek_ml_amount_sum	-0.16135	0.369694	0.687843	2.15034e-05	0.0798671	0.317311	0.493182	0.966673	0.00681818	0.762
pre_op_ek_ml_amount_median	0.437661	5.77945e-131	0.559142	-0.00010635	3.13671e-14	1.13779e-51	0	0	0	0.762
c_val_pre_op_beat_einstell_pinsp_mean	0.0396547	0.782334	0.0203124	0.0386814	0.0140995	0.317311	0.309365	0.0228948	0.190635	0.76227
c_val_pre_op_beat_einstell_pinsp_medi	-0.0328604	0.818936	0.0440932	0.0330651	0.010292	0.317311	0.325251	0.0360416	0.174749	0.76227
c_val_pre_op_beat_einstell_pinsp_percentile_90	0.00120458	0.993307	0.0155778	0.0276858	0.0131337	0.317311	0.311037	0.0236671	0.188963	0.76227
c_val_pre_op_beat_einstell_pinsp_percentile_10	0.103122	0.471461	0.147658	0.027057	0.0207303	0.317311	0.367893	0.114392	0.132107	0.76227
c_val_intra_op_patient_oxygernierungsindex_percentile_90_x	-0.101387	0.502573	0.970705	-1.32479e-05	0.80038	0.157299	0.638824	0.133843	0.138824	0.76404
c_val_intra_op_patient_oxygernierungsindex_percentile_10_y	-0.21717	0.147129	0.0641863	-0.00116059	0.948299	0.157299	0.674118	0.0596319	0.174118	0.76404
c_val_intra_op_patient_oxygernierungsindex_medi_x	-0.198388	0.186274	0.303601	-0.00052947	0.881156	0.157299	0.7	0.0303578	0.2	0.76404
c_val_intra_op_patient_oxygernierungsindex_mean_y	-0.149887	0.320106	0.429725	-0.000411432	0.84123	0.157299	0.674118	0.0596319	0.174118	0.76404
c_val_intra_op_patient_oxygernierungsindex_percentile_90_y	-0.101387	0.502573	0.970705	-1.32479e-05	0.80038	0.157299	0.638824	0.133843	0.138824	0.76404
c_val_intra_op_patient_oxygernierungsindex_percentile_10_x	-0.21717	0.147129	0.0641863	-0.00116059	0.948299	0.157299	0.674118	0.0596319	0.174118	0.76404
c_val_intra_op_patient_oxygernierungsindex_medi_y	-0.198388	0.186274	0.303601	-0.00052947	0.881156	0.157299	0.7	0.0303578	0.2	0.76404
c_val_intra_op_patient_oxygernierungsindex_mean_x	-0.149887	0.320106	0.429725	-0.000411432	0.84123	0.157299	0.674118	0.0596319	0.174118	0.76404
c_val_pre_op_score_bps_wert_percentile_90	0.140259	0.302523	0.029759	0.100875	0.175048	0.317311	0.325103	0.0252592	0.174897	0.77624
c_val_pre_op_score_bps_wert_percentile_10	0.247057	0.0664054	0.903399	-0.0137476	0.0858809	0.317311	0.395062	0.0795279	0.104938	0.77624
c_val_pre_op_score_bps_wert_medi	0.245526	0.0681612	0.0686469	0.137962	0.227132	0.317311	0.329218	0.0257975	0.170782	0.77624
c_val_pre_op_score_bps_wert_mean	0.194518	0.150841	0.0507964	0.165473	0.213747	0.317311	0.326475	0.0291986	0.173525	0.77624
c_val_intra_op_vital_zvd_mean	-0.333333	0.265723	0.221323	0.0430235	0.84091	0.4795	0.25	0.214141	0.25	0.77779
c_val_intra_op_vital_zvd_medi	-0.363393	0.222281	0.470234	0.0284222	0.872336	0.4795	0.3125	0.347696	0.1875	0.77779
c_val_intra_op_vital_zvd_percentile_10	-0.234483	0.440648	0.328026	0.0285098	0.835705	0.4795	0.328125	0.394938	0.171875	0.77779
c_val_intra_op_vital_zvd_percentile_90	-0.115862	0.706227	0.202893	0.0366172	0.649926	0.4795	0.328125	0.394938	0.171875	0.77779
pre_op_fluidfood_ml/h_rate_mean	0.146085	0.603411	0.285489	-0.000163621	0.184738		0	0	0	0.77839
pre_op_fluidfood_ml/h_rate_median	0.146085	0.603411	0.00679019	-0.000177287	0.284505		0	0	0	0.77839
c_val_pre_op_co_bilanz_einfuhr_oral_mean	-0.0745156	0.561636	0.225067	-0.000855932	0.151322	0.157299	0.625339	0.128215	0.125339	0.78031
c_val_pre_op_co_bilanz_einfuhr_oral_percentile_90	-0.10642	0.406467	0.114199	-0.000543064	0.198278	0.157299	0.639566	0.0830067	0.139566	0.78031
c_val_pre_op_co_bilanz_einfuhr_oral_medi	0.011464	0.928944	0.487774	-0.00050345	0.105333	0.157299	0.560976	0.384785	0.0609756	0.78031
c_val_pre_op_co_bilanz_einfuhr_oral_percentile_10	-0.0633247	0.621974	0.464086	-0.000700866	0.10453	0.157299	0.563686	0.432134	0.0636856	0.78031
pre_op_propofol_mg/kg/h_rate_mean	-0.153516	0.297531	0.104943	-0.0605149	0.244008	0.157299	0.668421	0.0595199	0.168421	0.78268
pre_op_propofol_mg/kg/h_rate_median	-0.153383	0.297953	0.13865	-0.0541137	0.232842	0.157299	0.643158	0.109194	0.143158	0.78268
c_val_pre_op_beat_mess_afspont_percentile_10	0.140104	0.331835	0.888375	-0.00512952	0.035471		0.469156	0.487394	0.0308442	0.78511
c_val_pre_op_beat_mess_afspont_mean	0.200384	0.162929	0.0351018	0.0171141	0.293372		0.36039	0.0929737	0.13961	0.78511
c_val_pre_op_beat_mess_afspont_medi	0.177468	0.217591	0.545116	0.00679725	0.00078275		0.425325	0.282759	0.0746753	0.78511
c_val_pre_op_beat_mess_afspont_percentile_90	0.276955	0.0515219	0.0053363	0.0127198	0.246628		0.327922	0.0365493	0.172078	0.78511
c_val_pre_op_fall_drainagen_verlauf_menge_medi	-0.135691	0.451496	0.784799	-0.000127413	0.232466	0.317311	0.522917	0.842381	0.0229167	0.78652
c_val_pre_op_fall_drainagen_verlauf_menge_percentile_90	-0.131263	0.466532	0.869829	-5.47378e-05	0.247837	0.317311	0.51875	0.874191	0.01875	0.78652
c_val_pre_op_fall_drainagen_verlauf_menge_percentile_10	-0.0267523	0.882516	0.845006	0.000388584	0.257492	0.317311	0.439583	0.568376	0.0604167	0.78652
c_val_pre_op_fall_drainagen_verlauf_menge_mean	-0.111866	0.535395	0.855773	-9.84892e-05	0.23919	0.317311	0.491667	0.9527	0.00833333	0.78652
c_val_intra_op_beat_mess_compliance_percentile_10	-0.310876	0.195159	0.720981	-0.00239788	0.629139	0.317311	0.538462	0.870588	0.0384615	0.78689
c_val_intra_op_beat_mess_compliance_medi	-0.233377	0.336263	0.800982	-0.00153074	0.615512	0.317311	0.557692	0.784874	0.0576923	0.78689
c_val_intra_op_beat_mess_compliance_percentile_90	-0.0422721	0.863574	0.865231	-0.000794666	0.591223	0.317311	0.5	1	0	0.78689
c_val_intra_op_beat_mess_compliance_mean	-0.245707	0.310604	0.767573	-0.00172218	0.612143	0.317311	0.596154	0.623529	0.0961538	0.78689
c_val_intra_op_beat_mess_amvspont_medi	0.578768	0.00304601	0.0115054	0.666484	0.929188	0.157299	0.279762	0.0336994	0.220238	0.78896
c_val_intra_op_beat_mess_amvspont_percentile_10	0.0672336	0.75493	0.0474547	3.53006	0.624316	0.157299	0.333333	0.0325809	0.166667	0.78896
c_val_intra_op_beat_mess_amvspont_percentile_90	0.565475	0.00398068	0.941296	-0.00263364	0.421652	0.157299	0.505952	1	0.00595238	0.78896
c_val_intra_op_beat_mess_amvspont_mean	0.480769	0.0174	0.569543	0.0654738	0.580548	0.157299	0.470238	0.867235	0.0297619	0.78896
intra_op_ondansetron_mg_amount_sum	0.0662542	0.605915	0.337832	-0.0151024	0.157862		0.533333	0.674311	0.0333333	0.78922
intra_op_ondansetron_mg_amount_median	0.0662542	0.605915	0.337832	-0.0151024	0.157862		0.533333	0.674311	0.0333333	0.78922
intra_op_ondansetron_mg_amount_mean	0.0662542	0.605915	0.337832	-0.0151024	0.157862		0.533333	0.674311	0.0333333	0.78922
pre_op_nt_pro_ng/l_mean	0.402047	0.00344992	0.28344	1.39544e-05	0.653318	0.220671	0.406072	0.290822	0.0939279	0.79557
pre_op_nt_pro_ng/l_medi	0.418431	0.00224565	0.333138	1.26842e-05	0.652281	0.220671	0.428843	0.425073	0.0711575	0.79557
pre_op_furosemid_mg_amount_mean	-0.0541115	0.746953	0.238661	-0.00992076	0.121141	0.157299	0.578125	0.439621	0.078125	0.79644
pre_op_furosemid_mg_amount_median	-0.0504155	0.763726	0.395909	-0.00660585	0.132212	0.157299	0.557292	0.544679	0.0572917	0.79644
pre_op_furosemid_mg_amount_sum	0.0294087	0.860868	0.747875	3.92437e-05	0.130861	0.157299	0.404514	0.348325	0.0954861	0.79644
pre_op_pulmo	0.160165	0.336773	0.0622444	0.00128154	0.707149	0.317311	0.295666	0.0377888	0.204334	0.80643
pre_op_tropo_ng/l_medi	0.483371	0.00182574	0.109928	0.000540883	0.98389	0.317311	0.248333	0.0149372	0.251667	0.80718
pre_op_tropo_ng/l_mean	0.486717	0.00167812	0.0875194	0.00058351	0.987411	0.317311	0.248333	0.0149372	0.251667	0.80718
pre_op_cl_mmol/l_mean	-0.00682357	0.958022	5.24563e-05	0.0125394	0.139793		0.441347	0.456437	0.0586527	0.80832
pre_op_cl_mmol/l_medi	-0.0251189	0.846339	3.61019e-11	0.0109313	0.150496		0.443089	0.469272	0.0569106	0.80832
pre_op_piritramid_mg_amount_median	-0.184396	0.32933	0.962465	-0.00517736	0.215151	0.317311	0.505208	0.978965	0.00520833	0.80853
pre_op_piritramid_mg_amount_mean	-0.0842019	0.658212	0.302904	0.0726549	0.240256	0.317311	0.434896	0.57537	0.0651042	0.80853
pre_op_piritramid_mg_amount_sum	-0.0563319	0.767484	0.55771	-0.00165935	0.257779	0.317311	0.565104	0.576213	0.0651042	0.80853
pre_op_nabic_ml_amount_median	0.463179	0.0260272	0.464634	0.000551657	0.0933565	0.317311	0.361111	0.302475	0.138889	0.8123
pre_op_nabic_ml_amount_mean	0.389591	0.0661212	0.569259	0.000460911	0.0725278	0.317311	0.388889	0.413774	0.111111	0.8123
pre_op_nabic_ml_amount_sum	0.0659232	0.765054	0.593667	-2.31606e-05	0.0650109	0.317311	0.546296	0.749119	0.0462963	0.8123
intra_op_sufentanil_Âµg/kg/h_rate_mean	-0.237711	0.263353	0.464216	448.983	0.565071	0.220671	0.409091	0.503376	0.0909091	0.81258
intra_op_sufentanil_Âµg/kg/h_rate_median	-0.350525	0.0930918	0.270488	597.273	0.48892	0.220671	0.359091	0.290532	0.140909	0.81258
intra_op_immunsuppreimmunsupp	0.12466	0.414555	0.000811782	0.40932	0.459137		0.429487	0.134575	0.0705128	0.81348
pre_op_meronem_mg_amount_sum	-0.100235	0.604917	0.487534	-1.58954e-06	0.226927	0.317311	0.561111	0.608408	0.0611111	0.81362
pre_op_meronem_mg_amount_median	0.161444	0.40278	0.587858	0.00010538	0.237673	0.317311	0.397222	0.355077	0.102778	0.81362
pre_op_meronem_mg_amount_mean	0.170334	0.377015	0.238195	0.000249468	0.3009	0.317311	0.344444	0.175902	0.155556	0.81362
pre_op_urea_acid_mg/dl_mean	0.169981	0.24294	0.197359	-0.0206246	0.558104		0.541837	0.658019	0.0418367	0.81416
pre_op_urea_acid_mg/dl_medi	0.208364	0.150798	0.00801877	-0.0213469	0.553525		0.546939	0.618426	0.0469388	0.81416
c_val_intra_op_beat_mess_afspont_percentile_90	0.155583	0.524761	0.11368	-0.031437	0.849395	0.317311	0.807692	0.0573922	0.307692	0.81638
c_val_intra_op_beat_mess_afspont_mean	0.320393	0.181116	0.0505025	-0.160689	0.894827	0.31731	0.769231	0.118182	0.269231	0.81638
c_val_intra_op_beat_mess_afspont_medi	0.634126	0.003548	0.519589	-0.102702	0.741514	0.317311	0.538462	0.677392	0.0384615	0.81638
c_val_intra_op_beat_mess_afspont_percentile_10	0.0205961	0.297177	0.0144644	0.00559258	5.65827e-20	1.84566e-38	0	0	0	0.81638
rec_duration	-0.251293	0.314479	0.619585	0.00443939	1.00195e-06		0.642857	0.44183	0.142857	0.81756
pre_op_sufentanil_Âµg/kg/h_rate_median	0.0147008	0.933202	0.416542	493.77	0.461592	0.157299	0.476496	0.840496	0.0235043	0.81835
pre_op_sufentanil_Âµg/kg/h_rate_mean	-0.0534599	0.760362	0.527994	397.518	0.438503	0.157299	0.467949	0.779284	0.0320513	0.81835
intra_op_ek_ml_amount_sum	0.0323537	0.883489	0.239256	0.000364164	0.21177	0.220671	0.375	0.388757	0.125	0.82647
intra_op_ek_ml_amount_mean	0.407778	2.44043e-97	0.730848	-7.32306e-05	0.00341162	4.02799e-37	0	0	0	0.82647
intra_op_ek_ml_amount_median	0.412059	1.49396e-99	0.665788	-9.04553e-05	0.00286041	4.01909e-37	0	0	0	0.82647
pre_op_meronem_mg/h_rate_median	0.0919794	0.635112	0.408595	0.00055218	0.230429	0.317311	0.402778	0.380743	0.0972222	0.8293
pre_op_meronem_mg/h_rate_mean	0.115353	0.551266	0.170613	0.000587766	0.260658	0.317311	0.372222	0.268124	0.127778	0.8293
pre_op_psycho	-0.0605728	0.703159	0.0173691	0.000939438	0.000483317	0.157299	0.356522	0.142279	0.143478	0.82939
intra_op_ephedrin_mg_amount_sum	0.167681	0.276606	0.00456858	0.0112161	0.536894	0.317311	0.402574	0.39662	0.0974265	0.83192
intra_op_ephedrin_mg_amount_mean	-0.126555	0.413013	0.581474	0.0103982	0.297166	0.317311	0.415441	0.453975	0.0845588	0.83192
intra_op_ephedrin_mg_amount_median	-0.208658	0.174066	0.748087	0.00589002	0.31215	0.317311	0.472426	0.813461	0.0275735	0.83192
pre_op_lymp_abs_%_mean	-0.0799887	0.614578	0.216787	0.00595514	0.0151538	0.220671	0.361111	0.152959	0.138889	0.83457
pre_op_lymp_abs_%_medi	-0.0643524	0.685562	0.332002	0.00467553	0.0209744	0.220671	0.408333	0.347925	0.0916667	0.83457
pre_op_protein_blood_g/l_medi	0.000908437	0.995387	0.57882	0.00422052	0.536194	0.317311	0.445767	0.581989	0.0542328	0.83715
pre_op_protein_blood_g/l_mean	0.00983471	0.950092	0.508519	0.00502738	0.545449	0.317311	0.436508	0.51808	0.0634921	0.83715
c_val_intra_op_vital_t_k2_medi	0.207404	0.199087	1.33449e-38	-0.0765967	0.0123737		0.491342	0.957373	0.00865801	0.83767
c_val_intra_op_vital_t_k2_percentile_90	0.286493	0.0730909	0	-0.0783561	0.00791558		0.504329	0.985784	0.004329	0.83767
c_val_intra_op_vital_t_k2_percentile_10	0.224148	0.164393	1.75422e-05	-0.0457561	0.0116952		0.452381	0.708381	0.047619	0.83767
c_val_intra_op_vital_t_k2_mean	0.192867	0.233122	2.9236e-119	-0.0726594	0.0121914		0.493506	0.972244	0.00649351	0.83767
pre_op_morphin_mg_amount_median	0.114469	0.519174	0.835913	0.00193194	0.102806	0.317311	0.474609	0.799188	0.0253906	0.83842
pre_op_nabic_ml/h_rate_mean	0.66313	5.69394e-37	0.76008	0.0280667	0.234192	1.82909e-05	0	0	0	0.83842
pre_op_morphin_mg_amount_sum	-0.0162427	0.927354	0.282932	0.000183699	0.102854	0.317311	0.478516	0.85046	0.0214844	0.83842
pre_op_morphin_mg_amount_mean	-0.00798649	0.964245	0.677625	0.00350286	0.109559	0.317311	0.445312	0.609743	0.0546875	0.83842
pre_op_nabic_ml/h_rate_median	0.688581	7.94371e-41	0.805965	0.0217038	0.24388	1.82761e-05	0	0	0	0.83842
pre_op_tazobac_g_amount_median	0.155265	0.490226	0.262251	-0.000136719	0.0575789	0.317311	0.541667	0.474959	0.0416667	0.83991
pre_op_tazobac_g_amount_sum	-0.0652114	0.773101	0.25433	2.08408e-06	0.0792317	0.317311	0.364583	0.343145	0.135417	0.83991
pre_op_tazobac_g_amount_mean	0.341713	0.11959	0.0731906	-0.000334827	0.0369834	0.31731	0.723958	0.0941488	0.223958	0.83991
praemedikation_kardiov_risiko_gross	-0.0173304	0.930251	0.247739	0.191734	0.0399791	0.4795	0.391304	0.335521	0.108696	0.84299
c_val_pre_op_score_frailty_met_percentile_90	-0.294129	0.0308633	0.864635	0.00410579	0.810383	0.4795	0.453416	0.699689	0.0465839	0.84321
c_val_pre_op_score_frailty_met_percentile_10	-0.277946	0.0418536	0.800954	0.00586122	0.824186	0.4795	0.453416	0.699689	0.0465839	0.84321
c_val_pre_op_score_frailty_met_mean	-0.28585	0.03614	0.831531	0.00505081	0.818173	0.4795	0.453416	0.699683	0.0465839	0.84321
c_val_pre_op_score_frailty_met_medi	-0.28585	0.03614	0.831531	0.00505081	0.818173	0.4795	0.453416	0.699683	0.0465839	0.84321
pre_op_fluidfood_g_amount_median	0.0927979	0.70554	0.070957	-8.41065e-06	0.0357448		0.678571	0.219586	0.178571	0.84604
pre_op_fluidfood_g_amount_mean	0.114691	0.640117	0.0545887	-8.9699e-06	0.0597778		0.714286	0.142216	0.214286	0.84604
pre_op_fluidfood_g_amount_sum	-0.4023	0.0877184	0.382689	-3.84578e-07	0.394195		0.678571	0.22684	0.178571	0.84604
intra_op_kardio	-0.151667	0.247352	0.332178	0.0113757	0.0972813	0.113846	0.456044	0.629206	0.043956	0.84692
pre_op_insulin	-0.161379	0.440911	0.0689146	0.00389942	0.414563		0.375	0.300735	0.125	0.84718
intra_op_dexamethason_mg_amount_median	0.144265	0.368172	0.350528	0.0041599	0.218232		0.469444	0.822804	0.0305556	0.85431
intra_op_dexamethason_mg_amount_mean	0.144265	0.368172	0.350528	0.0041599	0.218232		0.469444	0.822804	0.0305556	0.85431
intra_op_dexamethason_mg_amount_sum	0.144265	0.368172	0.350528	0.0041599	0.218232		0.469444	0.822804	0.0305556	0.85431
pre_op_paracetamol_mg_amount_mean	0.372941	0.0298321	1.4041e-71	0.00212683	0.135201		0.416667	0.188211	0.0833333	0.85603
pre_op_paracetamol_mg_amount_sum	-0.465375	0.0055469	0.604546	9.89117e-07	1.57036e-28		0.449653	0.627958	0.0503472	0.85603
pre_op_paracetamol_mg_amount_median	0.649521	1.94096e-201	0.667289	-1.14607e-05	7.75402e-29	2.80107e-25	0	0	0	0.85603
intra_op_heparin_I.E._amount_median	0.0579226	0.837539	0.258333	9.54005e-06	0.174084	0.4795	0.348485	0.478154	0.151515	0.85692
intra_op_heparin_I.E._amount_mean	0.0579226	0.837539	0.258333	9.54005e-06	0.174084	0.4795	0.348485	0.478154	0.151515	0.85692
intra_op_heparin_I.E._amount_sum	0.110113	0.696049	0.703782	2.13182e-06	0.159413	0.4795	0.30303	0.344844	0.19697	0.85692
pre_op_ph_blood_phunit_medi	0.0120404	0.958689	0	1.21385	0.569048		0.43125	0.67961	0.06875	0.85817
pre_op_ph_blood_phunit_mean	0.0149642	0.948668	1.80747e-35	0.936784	0.583824		0.475	0.904713	0.025	0.85817
pre_op_relaxierung	-0.287744	0.1376	0.85847	0.0126935	0.144092	0.317311	0.526786	0.817884	0.0267857	0.85857
intra_op_ph_blood_phunit_medi	-0.292386	0.131085	0	-1.68123	0.44341		0.84	0.0632816	0.34	0.85931
intra_op_ph_blood_phunit_mean	-0.256779	0.187155	0.177566	-1.36259	0.396083		0.786667	0.118747	0.286667	0.85931
pre_op_fluidfood_g/h_rate_median	0.146085	0.603411	0.00679019	-0.000177287	0.284505		0.696429	0.231857	0.196429	0.8598
pre_op_fluidfood_g/h_rate_mean	0.146085	0.603411	0.285489	-0.000163621	0.184738		0.696429	0.231857	0.196429	0.8598
pre_op_ass_mg_amount_sum	0.223747	0.508374	0.652583	0.000107318	0.00302584		0.357143	0.506393	0.142857	0.86085
pre_op_ass_mg_amount_mean	0.2	0.555445	0.532547	0.000868502	5.80655e-65		0.428571	0.57075	0.0714286	0.86085
pre_op_ass_mg_amount_median	0.2	0.555445	0.532547	0.000868502	5.80655e-65		0.428571	0.57075	0.0714286	0.86085
praemedikation_kardiov_risiko_niedrig	-0.148313	0.489168	0.169695	0.182169	0.454786		0.380952	0.38546	0.119048	0.86236
intra_op_clonidin_Âµg_amount_median	0.498161	0.00818213	0.718685	-0.567721	0.383736	0.317311	0.575	0.621344	0.075	0.86356
intra_op_clonidin_Âµg_amount_sum	0.216879	0.277209	0.757659	-0.0464971	0.399906	0.317311	0.385	0.446362	0.115	0.86356
intra_op_clonidin_Âµg_amount_mean	0.38383	0.0480966	0.99165	0.0103249	0.450956	0.317311	0.39	0.46721	0.11	0.86356
pre_op_insulin_IE_amount_mean	-0.103963	0.620922	0.379068	-0.00113664	0.596952		0.25	0.0362489	0.25	0.86497
pre_op_insulin_IE_amount_median	-0.0299636	0.886938	0.191894	-0.00114882	0.894293		0.195513	0.0105444	0.304487	0.86497
pre_op_insulin_IE_amount_sum	-0.0935277	0.656555	0.0954623	0.000300199	0.776529	1	0.365385	0.264828	0.134615	0.86497
pre_op_d_dim_mg/l_mean	0.0246263	0.920288	0	0.0985923	0.965098		0.177778	0.0199645	0.322222	0.86546
c_val_pre_op_vital_t_k2_medi	0.280095	0.0841598	0.0930573	0.0574501	0.496229	0.317311	0.275	0.0204136	0.225	0.86546
c_val_pre_op_beat_mess_exp_sevo_percentile_90	0.113363	0.664864	1.56595e-09	0.112547	0.377658		0.333333	0.299444	0.166667	0.86546
c_val_pre_op_vital_t_k2_percentile_10	0.244547	0.133512	0.0426795	0.0478872	0.778246	0.317311	0.239706	0.00729281	0.260294	0.86546
c_val_pre_op_beat_mess_exp_sevo_mean	0.0866147	0.740991	0.259362	0.16717	0.381219		0.316667	0.251444	0.183333	0.86546
c_val_pre_op_vital_t_k2_mean	0.295752	0.0675475	0.0828805	0.0642742	0.53857	0.317311	0.257353	0.0124478	0.242647	0.86546
c_val_pre_op_beat_mess_exp_sevo_percentile_10	0.137575	0.598509	0.378063	0.157867	0.193658		0.258333	0.119209	0.241667	0.86546
pre_op_d_dim_mg/l_medi	-0.0642043	0.793993	0.039949	0.0971555	0.00702133		0.2	0.0304862	0.3	0.86546
c_val_pre_op_beat_mess_exp_sevo_medi	0.0298512	0.909452	0.0226367	0.182832	0.33287		0.308333	0.220868	0.191667	0.86546
c_val_pre_op_vital_t_k2_percentile_90	0.237793	0.144922	0.229861	0.0459002	0.426954	0.317311	0.35	0.123504	0.15	0.86546
pre_op_tazobac_g/h_rate_mean	0.141328	0.541153	0.245648	-0.00100171	0.171172	0.317311	0.666667	0.166695	0.166667	0.86856
pre_op_tazobac_g/h_rate_median	0.1853	0.421307	0.290759	-0.000912492	0.179953	0.317311	0.541667	0.512691	0.0416667	0.86856
pre_op_albumin_g_amount_median	0.555484	9.30595e-127	0.302435	-2.45264e-06	1.35942e-08	4.18551e-33	0	0	0	0.86891
pre_op_albumin_g_amount_mean	-0.128884	0.557816	1.23599e-45	0.000280327	0.169829		0.461538	0.429906	0.0384615	0.86891
pre_op_albumin_g_amount_sum	-0.111773	0.611629	0.482153	4.77463e-07	1.82548e-08		0.453846	0.732267	0.0461538	0.86891
intra_op_bga	0.296583	0.20417	0.655267	-0.0245854	0.408473	0.157299	0.40625	0.541956	0.09375	0.86953
pre_op_ascorbinsÃ¤ure_ml_amount_mean	-0.120836	0.667944	0.193794	-0.060507	1.25484e-08		0.714286	0.189277	0.214286	0.86979
pre_op_ascorbinsÃ¤ure_ml_amount_sum	-0.239868	0.389193	0.964971	-0.000245972	0.0123881		0.571429	0.694328	0.0714286	0.86979
pre_op_ascorbinsÃ¤ure_ml_amount_median	-0.148419	0.597572	5.4849e-06	-0.0587191	0.50535		0.75	0.116897	0.25	0.86979
pre_op_ascorbinsÃ¤ure_ml/h_rate_median	-1		0	0	0	0	0	0	0	0.87031
pre_op_ascorbinsÃ¤ure_ml/h_rate_mean	-1		0	0	0	0	0	0	0	0.87031
pre_op_insulin_IE/h_rate_mean	-0.321767	0.134333	0.375186	0.112106	0.724088		0.356061	0.254872	0.143939	0.87198
pre_op_insulin_IE/h_rate_median	-0.358225	0.0932666	0.326584	0.127532	0.767887		0.340909	0.206724	0.159091	0.87198
pre_op_salbutamol_mg_amount_sum	-0.014404	0.943153	0.159232	0.00162407	0.822435	0.317311	0.306667	0.113832	0.193333	0.87277
pre_op_salbutamol_mg_amount_mean	-0.0657821	0.74443	0.200802	0.157255	0.869325	0.317311	0.406667	0.283582	0.0933333	0.87277
pre_op_salbutamol_mg_amount_median	-0.0657821	0.74443	0.200802	0.157255	0.869325	0.317311	0.406667	0.283582	0.0933333	0.87277
pre_op_immunsuppreimmunsupp	-0.106812	0.547677	0.15458	0.00293656	3.58963e-05		0.554924	0.611543	0.0549242	0.87285
c_val_intra_op_vital_af_mean	-0.473792	0.00817431	0.259722	0.0441675	0.408311	0.157299	0.4375	0.616466	0.0625	0.87337
c_val_intra_op_vital_af_percentile_90	-0.0846947	0.656333	0.679864	0.00869992	0.746075	0.157299	0.4625	0.771684	0.0375	0.87337
c_val_intra_op_vital_af_percentile_10	-0.452104	0.0121334	0.746881	0.00766282	0.718556	0.157299	0.43125	0.575984	0.06875	0.87337
c_val_intra_op_vital_af_medi	-0.462217	0.0101235	0.134735	0.0521866	0.316391	0.157299	0.35625	0.233107	0.14375	0.87337
pre_op_clonidin_Âµg_amount_median	0.269185	0.0847351	0.392029	-0.431846	0.00449386	0.157299	0.477591	0.824887	0.022409	0.87382
pre_op_clonidin_Âµg_amount_mean	0.284977	0.0673602	0.839514	-0.0985892	0.00844551	0.157299	0.414566	0.377441	0.0854342	0.87382
pre_op_clonidin_Âµg_amount_sum	0.00463113	0.976779	0.120923	0.0166834	0.00477952	0.157299	0.393557	0.270276	0.106443	0.87382
pre_op_remifentanil_Âµg_amount_median	-0.228207	0.118747	0.0424939	0.0762343	0.660207	0.31731	0.252747	0.0404591	0.247253	0.87399
pre_op_remifentanil_Âµg_amount_sum	-0.0875506	0.55404	0.378285	0.0041471	0.545028	0.31731	0.117216	0.00146978	0.382784	0.87399
pre_op_remifentanil_Âµg_amount_mean	-0.184147	0.210233	0.0387198	0.0843181	0.671566	0.317311	0.245421	0.0348415	0.254579	0.87399
intra_op_tranexamsÃ¤ure_g_amount_mean	0.175751	0.547841	0.552644	-6.46874e-05	0.669791	0.220671	0.541667	0.921212	0.0416667	0.87998
intra_op_tranexamsÃ¤ure_g_amount_sum	0.660735	0.0100982	0.868822	1.36343e-05	0.767472	0.220671	0.416667	0.775758	0.0833333	0.87998
intra_op_tranexamsÃ¤ure_g_amount_median	0.175751	0.547841	0.552644	-6.46874e-05	0.669791	0.220671	0.541667	0.921212	0.0416667	0.87998
pre_op_metoprolol_mg_amount_median	0.355222	0.135585	0.371714	0.00519895	0.337785	1	0.272222	0.0683418	0.227778	0.88048
pre_op_metoprolol_mg_amount_mean	0.420171	0.0732753	0.351107	0.00612876	0.0557625		0.294444	0.139193	0.205556	0.88048
pre_op_metoprolol_mg_amount_sum	0.294635	0.220761	0.329052	9.03782e-05	0.186696		0.316667	0.191224	0.183333	0.88048
intra_op_ffp_ml_amount_sum	-0.637748	0.173071	0.500198	0.000125216	0.828996		0.5	1	0	0.88215
intra_op_ffp_ml_amount_median	0.482551	5.84671e-95	0.900225	-4.33781e-05	0.00041195	1.94374e-23	0	0	0	0.88215
intra_op_ffp_ml_amount_mean	0.47682	1.87677e-92	0.817289	-8.32973e-05	0.000333163	1.92133e-23	0	0	0	0.88215
c_val_intra_op_patient_gewicht_percentile_10	0.141287	0.552404	0.172207	-0.0115814	0.7769	0.317311	0.630769	0.427238	0.130769	0.88232
c_val_intra_op_patient_gewicht_mean	0.141287	0.552404	0.172207	-0.0115814	0.7769	0.317311	0.630769	0.427238	0.130769	0.88232
c_val_intra_op_patient_gewicht_medi	0.141287	0.552404	0.172207	-0.0115814	0.7769	0.317311	0.630769	0.427238	0.130769	0.88232
c_val_intra_op_patient_gewicht_percentile_90	0.141287	0.552404	0.172207	-0.0115814	0.7769	0.317311	0.630769	0.427238	0.130769	0.88232
pre_op_ipratropiumbromid_Âµg_amount_mean	0.1516	0.450343	0.340035	-2.33363	0.705685	0.317311	0.607143	0.120849	0.107143	0.88249
pre_op_ipratropiumbromid_Âµg_amount_median	0.21448	0.282688	0.408529	-2.01343	0.633363	0.317311	0.535714	0.420345	0.0357143	0.88249
pre_op_ipratropiumbromid_Âµg_amount_sum	0.125708	0.532117	0.151563	0.0116827	0.491139	0.317311	0.347403	0.20772	0.152597	0.88249
pre_op_remifentanil_Âµg/kg/min_rate_mean	-0.0705323	0.633807	0.858423	-0.0814981	0.626917	0.317311	0.534799	0.782619	0.0347985	0.88284
pre_op_remifentanil_Âµg/kg/min_rate_median	-0.0536373	0.717296	0.922051	-0.0433847	0.628482	0.31731	0.538462	0.759009	0.0384615	0.88284
pre_op_ferri_Âµg/l_medi	-0.0334262	0.860803	0.871139	-3.79683e-06	0.334618	0.4795	0.379808	0.282645	0.120192	0.88299
pre_op_ferri_Âµg/l_mean	-0.0271867	0.886601	0.709155	-4.73888e-06	0.358648	0.4795	0.384615	0.302755	0.115385	0.88299
pre_op_ondansetron_mg_amount_mean	0.0161736	0.941611	0.467796	-0.0693583	0.596274		0.555556	0.492778	0.0555556	0.88407
pre_op_ondansetron_mg_amount_sum	-0.171724	0.433347	0.910537	0.001496	0.6949	1	0.427778	0.639313	0.0722222	0.88407
pre_op_ondansetron_mg_amount_median	0.0161736	0.941611	0.467796	-0.0693583	0.596274		0.555556	0.492778	0.0555556	0.88407
pre_op_dexmedetomidin_Âµg_amount_sum	-0.0667955	0.751066	0.0182225	0.0107494	0.00551082	0.317311	0.277778	0.150435	0.222222	0.88547
pre_op_dexmedetomidin_Âµg_amount_median	0.256757	0.21536	0.343631	0.594252	0.11304	0.317311	0.288889	0.173556	0.211111	0.88547
pre_op_dexmedetomidin_Âµg_amount_mean	0.208109	0.318155	0.413897	0.526543	0.0927871	0.317311	0.333333	0.289934	0.166667	0.88547
c_val_intra_op_fall_anae_verl_ausfuhr_blutverlust_percentile_90	-0.0280207	0.871131	0.0595511	-0.000341325	0.122708	0.31731	0.854167	0.0241874	0.354167	0.8855
c_val_intra_op_fall_anae_verl_ausfuhr_blutverlust_mean	-0.0414919	0.810122	0.0484838	-0.000454142	0.0928596	0.31731	0.858333	0.0222595	0.358333	0.8855
c_val_intra_op_fall_anae_verl_ausfuhr_blutverlust_medi	-0.029995	0.862135	0.0359451	-0.000511546	0.0728791	0.31731	0.845833	0.0270679	0.345833	0.8855
c_val_intra_op_fall_anae_verl_ausfuhr_blutverlust_percentile_10	-0.017008	0.921572	0.0977487	-0.000422404	0.0820195	0.31731	0.808333	0.0496943	0.308333	0.8855
c_val_pre_op_beh_awr_aldrete_aufnahme_wert_percentile_10	-0.679179	0.00535923	0.319871	0.0389512	0.0407661		0.652778	0.446821	0.152778	0.88609
c_val_pre_op_beh_awr_aldrete_aufnahme_wert_medi	-0.679179	0.00535923	0.319871	0.0389512	0.0407661		0.652778	0.446821	0.152778	0.88609
c_val_pre_op_beh_awr_aldrete_aufnahme_wert_mean	-0.679179	0.00535923	0.319871	0.0389512	0.0407661		0.652778	0.446821	0.152778	0.88609
c_val_pre_op_beh_awr_aldrete_aufnahme_wert_percentile_90	-0.679179	0.00535923	0.319871	0.0389512	0.0407661		0.652778	0.446821	0.152778	0.88609
pre_op_glucose_g_amount_mean	-0.0141643	0.950116	0.72029	6.08898e-07	0.000560428	0.317311	0.473958	0.877325	0.0260417	0.88784
pre_op_glucose_g_amount_median	0.0740538	0.743276	0.760226	5.1974e-07	0.000559317	0.317311	0.489583	0.969136	0.0104167	0.88784
pre_op_glucose_g_amount_sum	-0.132578	0.556429	0.420243	7.46187e-07	0.000567864	0.317311	0.526042	0.877325	0.0260417	0.88784
c_val_pre_op_co_score_apache2_wert_percentile_10_x	0.206198	0.227608	0.476	0.00849804	0.31875	0.157299	0.396825	0.332535	0.103175	0.88794
c_val_pre_op_co_score_apache2_wert_mean_x	0.193594	0.257922	0.806768	0.00289515	0.230955	0.157299	0.440476	0.581487	0.0595238	0.88794
c_val_pre_op_co_score_apache2_wert_percentile_90_y	0.102938	0.550224	0.870612	-0.00185284	0.177008	0.157299	0.496032	0.984834	0.00396825	0.88794
c_val_pre_op_co_score_apache2_wert_medi_x	0.17573	0.305281	0.886582	0.00164642	0.214103	0.157299	0.458333	0.703784	0.0416667	0.88794
c_val_pre_op_co_score_apache2_wert_percentile_10_y	0.206198	0.227608	0.476	0.00849804	0.31875	0.157299	0.396825	0.332535	0.103175	0.88794
c_val_pre_op_co_score_apache2_wert_mean_y	0.193594	0.257922	0.806768	0.00289515	0.230955	0.157299	0.440476	0.581487	0.0595238	0.88794
c_val_pre_op_co_score_apache2_wert_medi_y	0.17573	0.305281	0.886582	0.00164642	0.214103	0.157299	0.458333	0.703784	0.0416667	0.88794
c_val_pre_op_co_score_apache2_wert_percentile_90_x	0.102938	0.550224	0.870612	-0.00185284	0.177008	0.157299	0.496032	0.984834	0.00396825	0.88794
intra_op_la	-0.144466	0.671714	0.627355	0.0123527	0.308599	1	0.333333	0.434682	0.166667	0.88909
pre_op_dexmedetomidin_Âµg/kg/h_rate_median	0.10401	0.65367	1.07614e-62	215.603	0.120544		0.3875	0.481766	0.1125	0.89134
pre_op_dexmedetomidin_Âµg/kg/h_rate_mean	-0.0722187	0.755733	0.553882	-75.7982	0.213407		0.55	0.779793	0.05	0.89134
intra_op_cefazolin_g_amount_sum	-0.090143	0.340185	0.627648	-9.54296e-06	0.323119		0.572487	0.404356	0.0724868	0.89386
intra_op_cefazolin_g_amount_median	-0.145474	0.122503	0.340701	-3.23029e-05	0.246182		0.519048	0.563996	0.0190476	0.89386
intra_op_cefazolin_g_amount_mean	-0.145474	0.122503	0.340701	-3.23029e-05	0.246182		0.519048	0.563996	0.0190476	0.89386
pre_op_fraxiparin_E_amount_sum	-0.229183	0.166332	0.102355	6.59452e-07	0.204285	0.317311	0.431818	0.505523	0.0681818	0.8945
pre_op_fraxiparin_E_amount_mean	-0.318265	0.0514926	0.0554966	0.000113657	0.308892	0.317311	0.36039	0.150412	0.13961	0.8945
pre_op_fraxiparin_E_amount_median	-0.315678	0.053526	0.0641542	0.000102085	0.268167	0.317311	0.37013	0.174613	0.12987	0.8945
intra_op_metronidazol_mg_amount_mean	0.335584	2.72024e-39	0.928884	-1.30908e-05	1.3215e-06	3.80513e-18	0	0	0	0.89484
intra_op_metronidazol_mg_amount_sum	0	1	0.410383	-0.000654782	0.155962		0.666667	0.508332	0.166667	0.89484
intra_op_metronidazol_mg_amount_median	0.343835	2.77117e-41	0.926133	-1.44286e-05	2.04565e-06	3.78686e-18	0	0	0	0.89484
intra_op_tranexamsÃ¤ure_g/kg/h_rate_mean	0.525746	0.0649908	0.293365	-33.9955	0.864024	0.220671	0.761905	0.24716	0.261905	0.89633
intra_op_tranexamsÃ¤ure_g/kg/h_rate_median	0.525746	0.0649908	0.293365	-33.9955	0.864024	0.220671	0.761905	0.24716	0.261905	0.89633
intra_op_leucocytes_/nl_mean	-0.0654578	0.790055	0.439495	-0.0115159	0.232219	0.113846	0.666667	0.549451	0.166667	0.89665
intra_op_leucocytes_/nl_medi	-0.0654578	0.790055	0.439188	-0.0114629	0.234668	0.113846	0.666667	0.549451	0.166667	0.89665
intra_op_plate_/nl_medi	-0.0796108	0.74596	0.131715	-0.000954359	0.358956	0.113846	0.875	0.131868	0.375	0.89672
intra_op_plate_/nl_mean	-0.0796108	0.74596	0.135726	-0.000946963	0.358423	0.113846	0.875	0.131868	0.375	0.89672
intra_op_eryt_/pl_mean	0.136344	0.577821	0.0355509	-0.287634	0.10126	0.113846	0.895833	0.099601	0.395833	0.8968
intra_op_eryt_/pl_medi	0.136344	0.577821	0.0359778	-0.287124	0.102039	0.113846	0.895833	0.099601	0.395833	0.8968
intra_op_hct_l/l_medi	0.159222	0.51499	0.0324986	-3.25476	0.07259	0.113846	0.916667	0.0879121	0.416667	0.8968
intra_op_hct_l/l_mean	0.159222	0.51499	0.033805	-3.24066	0.073497	0.113846	0.916667	0.0879121	0.416667	0.8968
pre_op_fentanyl_mg_amount_median	-0.132678	0.637373	0.0285101	0.0284604	0.00846666		0.589286	0.595201	0.0892857	0.89862
pre_op_fentanyl_mg_amount_sum	-0.258792	0.351674	0.467054	0.0138051	9.66411e-05		0.589286	0.600566	0.0892857	0.89862
pre_op_fentanyl_mg_amount_mean	-0.177477	0.52687	0.449151	0.0283763	1.49452e-10		0.633929	0.415798	0.133929	0.89862
c_val_pre_op_co_bilanz_ausfuhr_spontanurin_mean	-0.0789907	0.689489	0.230226	-0.00037708	0.0038932		0.621875	0.333195	0.121875	0.89917
c_val_pre_op_co_bilanz_ausfuhr_spontanurin_medi	-0.0323696	0.870111	0.22641	-0.000395783	0.124593	1	0.61875	0.343946	0.11875	0.89917
c_val_pre_op_co_bilanz_ausfuhr_spontanurin_percentile_90	-0.179308	0.361252	2.85309e-06	-0.00028098	0.160719		0.596875	0.444007	0.096875	0.89917
c_val_pre_op_co_bilanz_ausfuhr_spontanurin_percentile_10	0.0669779	0.734884	0.259905	-0.000452267	0.107553		0.65625	0.21172	0.15625	0.89917
pre_op_metamizol_g_amount_mean	-0.0510809	0.90439	0.0140005	-0.000685077	0.174162		0.866667	0.109801	0.366667	0.90037
pre_op_metamizol_g_amount_median	-0.319256	0.440826	1.95878e-10	-0.0023343	0.000330111		0.9	0.0785783	0.4	0.90037
pre_op_metamizol_g_amount_sum	-0.0122757	0.976985	0.537551	2.59534e-05	0.00140785		0.666667	0.538644	0.166667	0.90037
intra_op_protamin_I.E._amount_sum	-0.253012	0.545459	0.853788	1.5856e-06	0.377214	0.4795	0.5	1	0	0.90125
intra_op_protamin_I.E._amount_mean	-0.278793	0.503718	0.704787	6.33965e-06	0.361816	0.4795	0.55	1	0.05	0.90125
intra_op_protamin_I.E._amount_median	-0.278793	0.503718	0.704787	6.33965e-06	0.361816	0.4795	0.55	1	0.05	0.90125
c_val_intra_op_beat_mess_exp_iso_percentile_10	0.0897897	0.805161	0.695909	-0.30036	0.49503	0.31731	0.458333	1	0.0416667	0.90169
c_val_intra_op_beat_mess_exp_iso_percentile_90	-0.193754	0.591719	0.41059	-0.337506	0.387628	0.31731	0.583333	0.866043	0.0833333	0.90169
c_val_intra_op_beat_mess_exp_iso_medi	-0.190523	0.598032	0.388548	-0.476901	0.394142	0.31731	0.5	1	0	0.90169
c_val_intra_op_beat_mess_exp_iso_mean	-0.261684	0.465182	0.429302	-0.468365	0.398235	0.31731	0.5	1	0	0.90169
pre_op_ffp_ml_amount_mean	0.218728	1.60143e-13	0.0128028	-0.000762817	0.00669191	2.60775e-24	0	0	0	0.90414
pre_op_ffp_ml_amount_median	0.19879	2.21045e-11	0.0563794	-0.000590822	0.00840977	3.10169e-24	0	0	0	0.90414
pre_op_ffp_ml_amount_sum	-0.40584	0.424663	0.374698	-0.000368464	0.642466		0.611111	0.824778	0.111111	0.90414
intra_op_tranexamsÃ¤ure_mg_amount_mean	0.446589	0.228182	0.393182	0.000270984	0.266208	0.4795	0.233333	0.266236	0.266667	0.90558
intra_op_tranexamsÃ¤ure_mg_amount_median	0.446589	0.228182	0.393182	0.000270984	0.266208	0.4795	0.233333	0.266236	0.266667	0.90558
intra_op_tranexamsÃ¤ure_mg_amount_sum	-0.107181	0.783732	0.503009	0.00022476	0.204493	0.4795	0.366667	0.633737	0.133333	0.90558
c_val_pre_op_beat_mess_compliance_medi	-0.0128803	0.948133	0.0355299	-0.00787105	1.1923e-09		0.733333	0.0381778	0.233333	0.90952
c_val_pre_op_beat_mess_compliance_percentile_10	-0.13538	0.492162	0.125064	-0.00889881	0.214601	1	0.671795	0.128472	0.171795	0.90952
c_val_pre_op_beat_mess_compliance_percentile_90	0.048239	0.807416	3.2178e-05	-0.00513775	0.150952		0.710256	0.0620551	0.210256	0.90952
c_val_pre_op_beat_mess_compliance_mean	0.0191834	0.922814	0.00351361	-0.00762968	0.047669		0.712821	0.0589348	0.212821	0.90952
pre_op_inhal_ml_amount_median	0.126763	0.627811	0.245791	-0.00108484	0.0646338		0.65	0.316954	0.15	0.91001
pre_op_inhal_ml_amount_sum	0.0493219	0.85089	0.818429	-1.94902e-05	0.687441		0.642857	0.352689	0.142857	0.91001
pre_op_inhal_ml_amount_mean	-0.0062308	0.981065	0.340318	-0.000967485	0.686136	1	0.635714	0.373555	0.135714	0.91001
pre_op_neuro	-0.165815	0.460836	0.830817	0.0006755	0.537906		0.347107	0.231063	0.152893	0.9122
pre_op_macrogol_g_amount_mean	0.0471763	0.801031	0.0657124	-6.27973e-05	0.159672	0.317311	0.5625	0.360663	0.0625	0.91272
pre_op_macrogol_g_amount_median	0.1808	0.330387	0.148025	-9.13194e-05	0.224275	0.317311	0.59375	0.115059	0.09375	0.91272
pre_op_macrogol_g_amount_sum	-0.0542211	0.772048	0.312858	2.06728e-07	0.27595	0.317311	0.495192	0.982455	0.00480769	0.91272
pre_op_glucose_g/h_rate_mean	-0.0669604	0.785342	0.176805	2.17579e-05	0.00186411	0.317311	0.385714	0.474702	0.114286	0.91316
pre_op_glucose_g/h_rate_median	0.0471781	0.847907	0.239569	1.84647e-05	0.00221654	0.31731	0.45	0.769423	0.05	0.91316
pre_op_vancomycin_mg_amount_median	0.0157516	0.957377	0.438203	-0.000351715	0.370275		0.653061	0.360319	0.153061	0.91448
pre_op_vancomycin_mg_amount_sum	-0.420705	0.134154	0.922421	1.63365e-06	0.708511		0.438776	0.749128	0.0612245	0.91448
pre_op_vancomycin_mg_amount_mean	-0.0867674	0.768039	0.512151	-0.000316659	0.482768		0.673469	0.301312	0.173469	0.91448
c_val_pre_op_vital_zvd_medi	0.0885201	0.773677	0.182504	0.0361539	0.579453		0.333333	0.351785	0.166667	0.91647
c_val_pre_op_vital_zvd_percentile_10	-0.076072	0.804907	0.425018	0.018624	0.0638365		0.404762	0.616104	0.0952381	0.91647
c_val_pre_op_vital_zvd_percentile_90	0.559394	0.0468434	0.0183854	-0.00386052	7.89734e-10		0.642857	0.431401	0.142857	0.91647
c_val_pre_op_vital_zvd_mean	0.560005	0.0465524	0.054181	-0.0217846	0.150109		0.690476	0.294872	0.190476	0.91647
pre_op_midazolam_mg_amount_sum	-0.0641599	0.827503	0.298649	6.59041e-05	0.545798		0.15625	0.0386527	0.34375	0.91763
pre_op_midazolam_mg_amount_mean	-0.00553713	0.985012	0.0582503	0.0104592	0.796803	1	0.197917	0.0700824	0.302083	0.91763
pre_op_midazolam_mg_amount_median	-0.00553713	0.985012	0.0855834	0.00767776	0.805812	1	0.197917	0.0700824	0.302083	0.91763
intra_op_ropivacain_mg_amount_median	0.227273	0.624057	0.638345	0.00160942	0.172451		0.375	0.721277	0.125	0.91835
intra_op_ropivacain_mg_amount_mean	0.281818	0.540341	0.712857	0.00138033	0.183108	1	0.375	0.721277	0.125	0.91835
intra_op_ropivacain_mg_amount_sum	0.118182	0.800766	0.734969	-0.000438326	0.0592679		0.458333	1	0.0416667	0.91835
intra_op_nabic_mmol_amount_mean	-0.400427	0.431462	0.218564	-0.00724755	0.00131141	0.4795	0.75	0.553617	0.25	0.92141
intra_op_nabic_mmol_amount_sum	-0.823529	0.043965	0.823299	0.000913734	0.0237744	0.4795	0.833333	0.4	0.333333	0.92141
intra_op_nabic_mmol_amount_median	-0.400427	0.431462	0.218564	-0.00724755	0.00131141	0.4795	0.75	0.553617	0.25	0.92141
pre_op_rocuronium_mg_amount_median	0.465968	0.0332542	0.931641	0.000407503	0.402493	0.317311	0.416667	0.557792	0.0833333	0.92149
pre_op_rocuronium_mg_amount_sum	0.134705	0.560459	0.997614	5.97246e-06	0.301339	0.317311	0.377778	0.384512	0.122222	0.92149
pre_op_rocuronium_mg_amount_mean	0.541611	0.0112164	0.760728	0.00165864	0.519505	0.317311	0.383333	0.407767	0.116667	0.92149
pre_op_vitamink_mg_amount_sum	0.180975	0.594361	0.964855	4.43166e-05	0.112833	0.317311	0.675	0.460558	0.175	0.92166
pre_op_vitamink_mg_amount_median	0.0860663	0.801342	0.211199	-0.0303586	0.0979914	0.31731	0.7	0.337803	0.2	0.92166
pre_op_vitamink_mg_amount_mean	0.232644	0.491196	0.26318	-0.0288133	0.0828307	0.317311	0.65	0.514686	0.15	0.92166
pre_op_vancomycin_g_amount_mean	-0.451887	0.12109	0.277657	0.000425857	0.198852	0.317311	0.466667	0.930736	0.0333333	0.92192
pre_op_vancomycin_g_amount_median	-0.359836	0.227179	0.429645	0.000284292	0.25869	0.317311	0.533333	0.930736	0.0333333	0.92192
pre_op_vancomycin_g_amount_sum	-0.368204	0.21576	0.120592	1.41669e-05	0.172953	0.31731	0.266667	0.246753	0.233333	0.92192
pre_op_la	-0.108804	0.00108516	0.544562	0.000866119	0.00104561	1.03612e-17	0	0	0	0.9221
intra_op_paracetamol_g_amount_median	-0.221709	0.334106	0.331019	0.00152119	0.276218		0.46875	0.654721	0.03125	0.92409
intra_op_paracetamol_g_amount_sum	-0.178492	0.438862	0.0532181	0.000798324	0.0908818		0.375	0.123761	0.125	0.92409
intra_op_paracetamol_g_amount_mean	-0.221709	0.334106	0.331019	0.00152119	0.276218		0.46875	0.654721	0.03125	0.92409
praemedikation_anordn_button_midazolam	0.0764384	0.833765	0.382526	0.175378	0.217205		0.333333	0.662521	0.166667	0.92431
c_val_pre_op_score_frailty_summe_percentile_10	-0.0200543	0.943447	0.144475	-0.128898	0.281		0.846154	0.127695	0.346154	0.92601
c_val_pre_op_score_frailty_summe_percentile_90	-0.0200543	0.943447	0.144475	-0.128898	0.281		0.846154	0.127695	0.346154	0.92601
c_val_pre_op_score_frailty_summe_mean	-0.0200543	0.943447	0.144475	-0.128898	0.281		0.846154	0.127695	0.346154	0.92601
c_val_pre_op_score_frailty_summe_medi	-0.0200543	0.943447	0.144475	-0.128898	0.281		0.846154	0.127695	0.346154	0.92601
c_val_pre_op_score_polypharmazie_summe_medi	0.36843	0.215456	0.926186	-0.00370577	0.736163		0.583333	0.892213	0.0833333	0.92615
c_val_pre_op_score_polypharmazie_summe_percentile_90	0.36843	0.215456	0.926186	-0.00370577	0.736163		0.583333	0.892213	0.0833333	0.92615
c_val_pre_op_score_polypharmazie_summe_mean	0.36843	0.215456	0.926186	-0.00370577	0.736163		0.583333	0.892213	0.0833333	0.92615
c_val_pre_op_score_polypharmazie_summe_percentile_10	0.36843	0.215456	0.926186	-0.00370577	0.736163		0.583333	0.892213	0.0833333	0.92615
pre_op_kalium_ml_amount_mean	-0.337005	0.238692	0.00575638	0.0191129	6.16915e-05		0.479167	0.948419	0.0208333	0.92622
pre_op_kalium_ml_amount_sum	0.2053	0.48137	0.702621	7.94237e-05	1.66e-08		0.479167	0.948305	0.0208333	0.92622
pre_op_kalium_ml_amount_median	-0.235165	0.418334	0.0329604	0.0127783	0.000449769		0.416667	0.662005	0.0833333	0.92622
intra_op_calcium_mmol_amount_median	-0.0782461	0.853886	1.45098e-11	-0.312395	0.645233		0.9	0.072448	0.4	0.92633
intra_op_calcium_mmol_amount_sum	0.280945	0.50029	0.758604	-0.0196038	0.778789		0.666667	0.52241	0.166667	0.92633
intra_op_calcium_mmol_amount_mean	-0.0782461	0.853886	1.45098e-11	-0.312395	0.645233		0.9	0.072448	0.4	0.92633
intra_op_kalium	0.369846	0.0629329	0.469024	-0.00561588	0.093095	0.157299	0.354167	0.275901	0.145833	0.92656
pre_op_vancomycin_g/h_rate_mean	-0.602516	0.0293065	0.491808	0.000187232	0.241777	0.317311	0.5	1	0	0.92657
pre_op_vancomycin_g/h_rate_median	-0.445855	0.126759	0.544866	0.000155984	0.260096	0.317311	0.4	0.647329	0.1	0.92657
pre_op_clonidin_Âµg/h_rate_mean	-0.177221	0.340209	0.348993	2.80887	0.0213844	0.157299	0.523529	0.860503	0.0235294	0.92666
pre_op_clonidin_Âµg/h_rate_median	-0.047165	0.801078	0.254928	4.08177	0.0253296	0.157299	0.432353	0.57987	0.0676471	0.92666
c_val_pre_op_score_alkoholkonsum_summe_mean	0.188913	0.517755	0.66499	0.0344427	0.274019	1	0.375	0.635938	0.125	0.92667
c_val_pre_op_score_nikotinkonsum_summe_mean	-0.322557	0.260686	0.265526	0.146425	2.12996e-38		0.3125	0.308512	0.1875	0.92667
c_val_pre_op_score_alkoholkonsum_summe_medi	0.188913	0.517755	0.66499	0.0344427	0.274019	1	0.375	0.635938	0.125	0.92667
c_val_pre_op_score_nikotinkonsum_summe_percentile_90	-0.322557	0.260686	0.265526	0.146425	2.12996e-38		0.3125	0.308512	0.1875	0.92667
c_val_pre_op_score_alkoholkonsum_summe_percentile_90	0.188913	0.517755	0.66499	0.0344427	0.274019	1	0.375	0.635938	0.125	0.92667
c_val_pre_op_score_alkoholkonsum_summe_percentile_10	0.188913	0.517755	0.66499	0.0344427	0.274019	1	0.375	0.635938	0.125	0.92667
c_val_pre_op_score_nikotinkonsum_summe_medi	-0.322557	0.260686	0.265526	0.146425	2.12996e-38		0.3125	0.308512	0.1875	0.92667
c_val_pre_op_score_nikotinkonsum_summe_percentile_10	-0.322557	0.260686	0.265526	0.146425	2.12996e-38		0.3125	0.308512	0.1875	0.92667
intra_op_kalium_mmol_amount_mean	0.138754	0.499043	0.338029	0.0072259	0.0879601	0.157299	0.333333	0.23628	0.166667	0.927
intra_op_kalium_mmol_amount_sum	0.266875	0.187528	0.600217	-0.000162899	0.10607	0.157299	0.347222	0.315616	0.152778	0.927
intra_op_kalium_mmol_amount_median	0.167344	0.413865	0.211216	0.00856764	0.0801518	0.157299	0.319444	0.197426	0.180556	0.927
c_val_pre_op_score_soziale_situation_summe_percentile_10	-0.142166	0.627805	0.320853	0.0622816	0.018569		0.291667	0.337597	0.208333	0.92785
c_val_pre_op_score_soziale_situation_summe_mean	-0.142166	0.627805	0.320853	0.0622816	0.018569		0.291667	0.337597	0.208333	0.92785
c_val_pre_op_score_soziale_situation_summe_percentile_90	-0.142166	0.627805	0.320853	0.0622816	0.018569		0.291667	0.337597	0.208333	0.92785
c_val_pre_op_score_soziale_situation_summe_medi	-0.142166	0.627805	0.320853	0.0622816	0.018569		0.291667	0.337597	0.208333	0.92785
intra_op_fibri_g/l_medi	1	0	0	-1.00088	0		0.5	1	0	0.92837
intra_op_fibri_g/l_mean	1	0		-1.0244			0.5	1	0	0.92837
pre_op_manna+feigenext_ml_amount_mean	-0.0934773	0.649687	0.297149	0.396832	0.603672	0.317311	0.458333	0.359317	0.0416667	0.9285
pre_op_manna+feigenext_ml_amount_sum	-0.261267	0.197322	0.103628	0.000190261	0.296657	0.317311	0.322917	0.147942	0.177083	0.9285
pre_op_manna+feigenext_ml_amount_median	0.051772	0.126166	0.563574	-0.0042879	0.0500602	5.6982e-17	0	0	0	0.9285
pre_op_methylpredinisolon_mg_amount_mean	0.456354	0.100962	0.647901	0.000295288	0.118201	1	0.364583	0.437063	0.135417	0.92902
pre_op_methylpredinisolon_mg_amount_sum	-0.0947139	0.747399	0.0339399	0.00019603	0.00376075	1	0.4375	0.754579	0.0625	0.92902
pre_op_methylpredinisolon_mg_amount_median	0.442479	0.11312	0.575099	0.000952218	0.100799		0.416667	0.649939	0.0833333	0.92902
pre_op_kalium_ml/h_rate_median	0.20872	0.515044	0.657971	1.75449	0.0414232	1	0	0	0	0.9292
pre_op_kalium_ml/h_rate_mean	0.291488	0.357965	0.463699	2.56913	0.0311136	1	0	0	0	0.9292
pre_op_tyrox	0.448137	0.124594	0.669636	0.00306686	0.56122		0.380952	0.518008	0.119048	0.92928
intra_op_fluid_ml/h_rate_mean	1	0	0	0	0	0	0	0	0	0.92984
intra_op_fluid_ml/h_rate_median	1	0	0	0	0	0	0	0	0	0.92984
c_val_pre_op_patient_its_dialyse_ausfuhr_percentile_90	-0.2602	0.368959	0.169068	-0.000121667	0.906268		0.511111	1	0.0111111	0.93022
c_val_pre_op_patient_its_dialyse_ausfuhr_percentile_10	-0.0551271	0.851522	0.0113999	-0.00084139	1.29792e-05		0.933333	0.00699301	0.433333	0.93022
c_val_pre_op_patient_its_dialyse_ausfuhr_mean	0.0352813	0.90469	0.135825	-0.000462248	0.898		0.622222	0.518482	0.122222	0.93022
c_val_pre_op_patient_its_dialyse_ausfuhr_medi	0.158766	0.587735	0.0961135	-0.000499406	0.687444		0.644444	0.437562	0.144444	0.93022
c_val_pre_op_co_bilanz_ausfuhr_stuhlgang_mean	-0.339683	0.061542	0.261761	0.000489632	0.0577792		0.465812	0.763088	0.034188	0.93088
c_val_pre_op_co_bilanz_ausfuhr_stuhlgang_percentile_10	0.0120801	0.948574	0.2349	0.000815702	0.0255333		0.429487	0.519344	0.0705128	0.93088
c_val_pre_op_co_bilanz_ausfuhr_stuhlgang_percentile_90	-0.411123	0.0215833	0.53568	0.000256254	0.336785	1	0.470085	0.79395	0.0299145	0.93088
c_val_pre_op_co_bilanz_ausfuhr_stuhlgang_medi	-0.405454	0.023643	0.40966	0.000383642	0.292774		0.472222	0.808873	0.0277778	0.93088
c_val_pre_op_fall_thdrain_verlauf_meng_medi	0.718185	0.171795	0.938955	-8.77401e-05	1.62134e-261		0.5	1	0	0.93111
c_val_pre_op_fall_thdrain_verlauf_meng_mean	0.718185	0.171795	0.983703	-2.95213e-05	0.536862	1	0.5	1	0	0.93111
c_val_pre_op_fall_thdrain_verlauf_meng_percentile_10	0	1	0.957213	-5.83041e-05	2.00548e-22		0.75	0.692633	0.25	0.93111
c_val_pre_op_fall_thdrain_verlauf_meng_percentile_90	0.872082	0.0538542	0.905364	0.000155555	3.67569e-128		0.25	0.8	0.25	0.93111
c_val_pre_op_score_depression_summe_medi	-0.129655	0.658659	0.52465	-0.0138732	0.236807	1	0.5625	0.853856	0.0625	0.93125
c_val_pre_op_score_depression_summe_percentile_90	-0.129655	0.658659	0.52465	-0.0138732	0.236807	1	0.5625	0.853856	0.0625	0.93125
c_val_pre_op_score_depression_summe_percentile_10	-0.129655	0.658659	0.52465	-0.0138732	0.236807	1	0.5625	0.853856	0.0625	0.93125
c_val_pre_op_score_depression_summe_mean	-0.129655	0.658659	0.52465	-0.0138732	0.236807	1	0.5625	0.853856	0.0625	0.93125
pre_op_macrogol_mg_amount_mean	0.0745937	0.0351331	0.447422	-0.000927588	0.978055	1.24977e-16	0	0	0	0.9313
pre_op_macrogol_mg_amount_median	0.0543082	0.125307	0.415163	-0.000746312	0.978239	1.25445e-16	0	0	0	0.9313
pre_op_macrogol_mg_amount_sum	-0.352424	0.117143	0.342345	7.42897e-06	0.115383		0.495455	1	0.00454545	0.9313
pre_op_urapidil_mg_amount_median	-0.125817	0.515478	0.726514	0.00140575	0.0524491	0.317311	0.485795	0.920704	0.0142045	0.93261
pre_op_urapidil_mg_amount_sum	-0.0842198	0.664027	0.881092	-1.40889e-05	0.131739	0.317311	0.431818	0.570032	0.0681818	0.93261
pre_op_urapidil_mg_amount_mean	-0.115089	0.552182	0.780422	0.0009189	0.0587106	0.317311	0.494318	0.980255	0.00568182	0.93261
pre_op_gluc_mg/dl_medi	0.518143	0.0192668	0.323381	0.00355264	0.200903		0.279762	0.137202	0.220238	0.93269
pre_op_gluc_mg/dl_mean	0.530237	0.0161755	0.0133179	0.00342506	0.254973		0.291667	0.160402	0.208333	0.93269
pre_op_hydrocortison_mg_amount_sum	0.111724	0.716322	0.484503	0.000143823	0.761219	1	0.488095	1	0.0119048	0.93305
pre_op_hydrocortison_mg_amount_mean	0.133793	0.663011	0.251406	0.0054834	0.971612		0.27381	0.197926	0.22619	0.93305
pre_op_hydrocortison_mg_amount_median	0.202759	0.506466	0.440337	0.00361842	0.614294		0.416667	0.667806	0.0833333	0.93305
pre_op_levothyroxin_Âµg_amount_mean	0.0567086	0.854006	1.56976e-07	-0.242981	0.50145		0.559524	0.773885	0.0595238	0.93323
pre_op_levothyroxin_Âµg_amount_median	0.0152998	0.960435	0.99912	-0.00270411	0.234263		0.559524	0.772653	0.0595238	0.93323
pre_op_levothyroxin_Âµg_amount_sum	0.713499	0.00617074	0.526363	0.028785	0.450359		0.392857	0.567176	0.107143	0.93323
pre_op_nabic_mmol_amount_median	0.136237	0.770857	0.128964	-0.00385379	2.1605e-07		0.5	1	0	0.93481
pre_op_nabic_mmol_amount_sum	-0.690909	0.0856428	0.0309744	9.66056e-05	2.34764e-37		0.708333	0.475533	0.208333	0.93481
pre_op_nabic_mmol_amount_mean	0.136237	0.770857	0.128964	-0.00385379	2.1605e-07		0.5	1	0	0.93481
pre_op_esketamin_mg_amount_mean	-0.756787	0.0489051	0.73719	0.000389419	0.372485	1	0.6	0.857143	0.1	0.93594
pre_op_esketamin_mg_amount_median	-0.756787	0.0489051	0.596626	0.000293782	0.0103588		0.6	0.857143	0.1	0.93594
pre_op_esketamin_mg_amount_sum	-0.882919	0.00845034	0.459082	7.28765e-05	0.228769	1	0.5	1	0	0.93594
c_val_pre_op_fall_patient_ort_bett_percentile_90	-0.188004	0.502227	0.572738	4.08486e-05	0.0019824		0.342593	0.345348	0.157407	0.93598
c_val_pre_op_fall_patient_ort_bett_percentile_10	-0.188004	0.502227	0.572738	4.08486e-05	0.0019824		0.342593	0.345348	0.157407	0.93598
c_val_pre_op_fall_patient_ort_bett_mean	-0.188004	0.502227	0.572738	4.08486e-05	0.0019824		0.342593	0.345348	0.157407	0.93598
c_val_pre_op_fall_patient_ort_bett_medi	-0.188004	0.502227	0.572738	4.08486e-05	0.0019824		0.342593	0.345348	0.157407	0.93598
pre_op_cisatracurium_mg_amount_median	-0.0934947	0.841971	0.854495	-0.0105512	0.0167386		0.5	1	0	0.93656
pre_op_cisatracurium_mg_amount_mean	-0.0934947	0.841971	0.763768	-0.00912645	0.26971		0.5	1	0	0.93656
pre_op_cisatracurium_mg_amount_sum	-0.112194	0.810731	0.346114	0.0221926	0.291702		0.416667	0.854445	0.0833333	0.93656
pre_op_glucose_ml_amount_median	0.165528	0.626684	0.457784	0.000567328	0.0232265		0.3	0.30974	0.2	0.93665
pre_op_glucose_ml_amount_mean	0.172727	0.611542	0.468324	0.000682106	0.000260097		0.3	0.329004	0.2	0.93665
pre_op_glucose_ml_amount_sum	0.209091	0.537221	0.282374	2.74015e-05	0.0290924		0.366667	0.536797	0.133333	0.93665
c_val_intra_op_score_baby_gcs_wert_percentile_90	0.372205	0.061143	0.779232	-0.00429309	0.958272	0.157299	0.587719	0.661285	0.0877193	0.93687
c_val_intra_op_score_baby_gcs_wert_medi	0.318711	0.112538	0.728674	-0.00535943	0.960397	0.157299	0.570175	0.733272	0.0701754	0.93687
c_val_intra_op_score_baby_gcs_wert_percentile_10	0.159843	0.435394	0.611813	-0.00774284	0.968925	0.157299	0.578947	0.695922	0.0789474	0.93687
c_val_intra_op_score_baby_gcs_wert_mean	0.275259	0.173518	0.712466	-0.00569807	0.958548	0.157299	0.570175	0.733497	0.0701754	0.93687
pre_op_tk_ml_amount_mean	0.334553	1.91205e-20	0.426574	-0.000520473	5.02427e-09	9.80137e-15	0	0	0	0.93726
pre_op_tk_ml_amount_median	0.264789	4.10285e-13	0.493471	-0.00036106	5.42012e-09	1.02929e-14	0	0	0	0.93726
pre_op_tk_ml_amount_sum	-0.831655	0.0401244	0.66498	-3.23042e-05	0.42963	1	0.777778	0.353679	0.277778	0.93726
c_val_pre_op_score_mini-cog_summe_percentile_10	-0.521859	0.067365	0.226675	0.0963048	0.00121686		0.159091	0.13182	0.340909	0.93754
c_val_pre_op_score_mini-cog_summe_mean	-0.521859	0.067365	0.226675	0.0963048	0.00121686		0.159091	0.13182	0.340909	0.93754
c_val_pre_op_score_mini-cog_summe_medi	-0.521859	0.067365	0.226675	0.0963048	0.00121686		0.159091	0.13182	0.340909	0.93754
c_val_pre_op_score_mini-cog_summe_percentile_90	-0.521859	0.067365	0.226675	0.0963048	0.00121686		0.159091	0.13182	0.340909	0.93754
intra_op_atropin_mg_amount_sum	-0.0166251	0.947796	0.00509537	0.649933	0.275236	0.4795	0.03125	0.0931573	0.46875	0.93768
intra_op_atropin_mg_amount_median	0.269914	0.278719	0.176531	-0.723632	0.77734	0.4795	0.875	0.181464	0.375	0.93768
intra_op_norepinephrin_Âµg_amount_mean	-0.235355	3.5616e-12	0.246928	0.775818	2.81614e-06	8.19314e-09	0	0	0	0.93768
intra_op_atropin_mg_amount_mean	0.269914	0.278719	0.176531	-0.723632	0.77734	0.4795	0.875	0.181464	0.375	0.93768
intra_op_norepinephrin_Âµg_amount_sum	-0.417204	3.62613e-37	0.0110439	0.25685	4.09342e-07	1.03833e-08	0	0	0	0.93768
intra_op_norepinephrin_Âµg_amount_median	-0.0546612	0.111066	0.586825	0.397245	4.75668e-06	7.89429e-09	0	0	0	0.93768
pre_op_laxanz_mg_amount_mean	0.275909	0.283751	0.458487	0.0651625	0.471798	0.317311	0.4375	0.724892	0.0625	0.93796
pre_op_laxanz_mg_amount_median	0.302612	0.237762	0.366768	0.0761633	0.469332	0.317311	0.401786	0.548186	0.0982143	0.93796
pre_op_laxanz_mg_amount_sum	0.0971541	0.710679	0.385726	0.00132424	0.297426	0.317311	0.473214	0.907786	0.0267857	0.93796
c_val_intra_op_score_rass_wert_percentile_90	0.386151	0.0758856	0.570963	0.0285784	0.667329	0.157299	0.465278	0.849244	0.0347222	0.93953
c_val_intra_op_score_rass_wert_percentile_10	0.291475	0.18813	0.830379	-0.0120354	0.802035	0.157299	0.569444	0.666029	0.0694444	0.93953
c_val_intra_op_score_rass_wert_medi	0.381854	0.0794884	0.678558	0.0218367	0.696792	0.157299	0.472222	0.886636	0.0277778	0.93953
c_val_intra_op_score_rass_wert_mean	0.390631	0.0722619	0.793683	0.0142801	0.72709	0.157299	0.479167	0.924322	0.0208333	0.93953
pre_op_glucose_kcal_amount_median	0.12464	0.731546	0.548499	-0.00261059	2.85394e-08		0.583333	0.743027	0.0833333	0.93998
pre_op_glucose_kcal_amount_mean	0.103976	0.774995	0.610063	-0.00260722	8.87164e-54		0.5625	0.830153	0.0625	0.93998
pre_op_glucose_kcal_amount_sum	-0.243162	0.498434	0.523461	0.00014644	9.70284e-05		0.666667	0.47619	0.166667	0.93998
pre_op_melatonin_mg_amount_median	0.0251548	0.931977	0.230577	0.00328465	0.328554		0.385417	0.503701	0.114583	0.94015
pre_op_melatonin_mg_amount_sum	-0.199778	0.493494	0.12592	0.000397923	0.629646	1	0.0833333	0.0113613	0.416667	0.94015
pre_op_melatonin_mg_amount_mean	0.0632885	0.829814	0.231429	0.00394464	0.242336		0.40625	0.596983	0.09375	0.94015
pre_op_paracetamol_g_amount_mean	0.295627	2.10374e-15	0.0528236	0.000257774	0.172057	4.67151e-11	0	0	0	0.94033
pre_op_paracetamol_g_amount_sum	-0.311602	0.169124	0.477285	6.74624e-06	0.205535		0.37037	0.308887	0.12963	0.94033
pre_op_paracetamol_g_amount_median	0.312085	4.48121e-17	0.069619	0.00024769	0.163536	4.73647e-11	0	0	0	0.94033
c_val_pre_op_pat_anae_sedline_medi	0.136715	0.641183	0.43562	-0.00483519	0.0103374		0.520408	0.949004	0.0204082	0.94109
c_val_pre_op_pat_anae_sedline_percentile_10	-0.114538	0.696616	0.897235	-0.000564505	0.243402		0.653061	0.382867	0.153061	0.94109
c_val_pre_op_pat_anae_sedline_percentile_90	0.40749	0.148121	0.470348	-0.00314034	0.122967		0.55102	0.804779	0.0510204	0.94109
c_val_pre_op_pat_anae_sedline_mean	0.284142	0.324854	0.541564	-0.0049915	0.182817	1	0.489796	1	0.0102041	0.94109
pre_op_hydrocortison_mg/h_rate_median	0.0121953	0.973327	0.264323	0.00627364	2.41307e-05		0.375	0.609524	0.125	0.94138
pre_op_hydrocortison_mg/h_rate_mean	-0.298786	0.401695	0.285328	0.00603954	2.62267e-37		0.291667	0.352381	0.208333	0.94138
pre_op_torasemid_mg_amount_mean	-0.46188	0.152661	0.119386	0.0641412	0.233437	0.31731	0.277778	0.343028	0.222222	0.94147
pre_op_torasemid_mg_amount_median	-0.542986	0.0843317	0.0455017	0.0565782	0.194551	0.317311	0.222222	0.216367	0.277778	0.94147
pre_op_torasemid_mg_amount_sum	-0.371231	0.260995	0.0341032	0.00205922	0.289033	0.31731	0.194444	0.194835	0.305556	0.94147
intra_op_insulin	-0.248525	0.590999	0.120726	0.562849	0.410248		0.25	0.263552	0.25	0.94178
intra_op_tazobac_g_amount_median	-0.0805076	0.863768	0.741332	4.61054e-05	0.000665726		0.541667	1	0.0416667	0.94253
intra_op_tazobac_g_amount_sum	0.107333	0.00212546	5.59432e-11	-2.70601e-06	0.005968	8.96234e-14	0	0	0	0.94253
intra_op_tazobac_g_amount_mean	-0.0805076	0.863768	0.741332	4.61054e-05	0.000665726		0.541667	1	0.0416667	0.94253
pre_op_vancomycin_mg/h_rate_mean	0.115543	0.707003	0.2451	-0.000278358	0.437364		0.630952	0.474443	0.130952	0.94295
pre_op_vancomycin_mg/h_rate_median	0.0691579	0.822372	0.315253	-0.000231392	0.00346098		0.77381	0.113573	0.27381	0.94295
pre_op_vitaminb_mg_amount_median	0.13093	0.593152	0.604873	-0.000360641	0.107124	0.157299	0.580357	0.620691	0.0803571	0.94304
pre_op_vitaminb_mg_amount_sum	-0.314086	0.190344	0.0172279	7.14319e-05	0.0139408	0.157299	0.348214	0.353679	0.151786	0.94304
pre_op_vitaminb_mg_amount_mean	0.0452733	0.853984	0.700894	-0.000350988	0.112422	0.157299	0.598214	0.559305	0.0982143	0.94304
pre_op_linezolid_mg_amount_sum	0.187249	0.629509	0.74462	-1.03397e-05	1.53663e-37		0.525	1	0.025	0.94313
pre_op_linezolid_mg_amount_mean	0.0639288	0.100813	0.0729073	0.000558053	2.2346e-05	2.78676e-12	0	0	0	0.94313
pre_op_linezolid_mg_amount_median	0.090151	0.0205392	0.0662919	0.00057046	2.32312e-05	2.71555e-12	0	0	0	0.94313
pre_op_amphotericin_mg_amount_sum	-0.296985	0.375147	0.302857	9.48433e-05	0.649878	0.317311	0.25	0.268341	0.25	0.94322
pre_op_amphotericin_mg_amount_median	-0.320812	0.336097	0.885281	-0.000643062	0.412598	0.317311	0.4	0.703708	0.1	0.94322
pre_op_amphotericin_mg_amount_mean	-0.332575	0.317647	0.800989	-0.00113378	0.393025	0.317311	0.425	0.802419	0.075	0.94322
pre_op_atorvastatin_mg_amount_sum	0.314472	0.448086	0.340533	0.000526429	0.890685	0.31731	0.111111	0.2	0.388889	0.94523
pre_op_atorvastatin_mg_amount_median	0.770337	0.0253072	0.554186	0.00684422	0.836942	0.31731	0.333333	0.653095	0.166667	0.94523
pre_op_atorvastatin_mg_amount_mean	0.770337	0.0253072	0.596029	0.00631512	0.81687	0.31731	0.333333	0.653095	0.166667	0.94523
pre_op_spironolacton_mg_amount_median	-0.30786	0.330313	0.354209	-0.00735586	0.0110509	0.31731	0.625	0.307434	0.125	0.94558
pre_op_spironolacton_mg_amount_mean	-0.175633	0.58507	0.44407	-0.00594892	0.0121278	0.317311	0.666667	0.358572	0.166667	0.94558
pre_op_spironolacton_mg_amount_sum	-0.597184	0.0403378	0.509756	-0.000233797	0.0978504	0.317311	0.8125	0.132026	0.3125	0.94558
pre_op_ephedrin_mg_amount_mean	0.126055	0.681553	0.2291	0.0188763	0.0745065	0.31731	0.3	0.3142	0.2	0.94602
pre_op_ephedrin_mg_amount_median	0.0812354	0.791918	0.23831	0.0185158	0.0752142	0.317311	0.233333	0.16993	0.266667	0.94602
pre_op_ephedrin_mg_amount_sum	-0.0555556	0.856947	0.147455	0.018817	0.0768523	0.317311	0.5	1	0	0.94602
pre_op_amlodipin_mg_amount_median	-0.193377	0.441994	3.91084e-05	0.077678	0.000563044		0.435065	0.572004	0.0649351	0.94664
pre_op_amlodipin_mg_amount_mean	-0.0327936	0.897218	0.074874	0.0786763	2.8932e-06		0.402597	0.420825	0.0974026	0.94664
pre_op_amlodipin_mg_amount_sum	-0.278408	0.263274	0.381891	0.0019549	1.44739e-10		0.551948	0.748094	0.0519481	0.94664
intra_op_tk_ml_amount_sum	-0.463046	0.355072	0.0402302	0.00245727	0.864056		0.444444	1	0.0555556	0.94716
intra_op_tk_ml_amount_median	-0.531369	0.277963	0	-0.112659	0.663602		0.666667	0.504985	0.166667	0.94716
intra_op_tk_ml_amount_mean	-0.531369	0.277963	0	-0.112659	0.663602		0.666667	0.504985	0.166667	0.94716
intra_op_nabic_ml_amount_mean	0.121894	0.000734718	0.587096	7.93683e-05	0.00186556	5.38354e-15	0	0	0	0.94738
intra_op_nabic_ml_amount_median	0.12387	0.000600383	0.615672	6.99251e-05	0.00184846	5.52378e-15	0	0	0	0.94738
intra_op_nabic_ml_amount_sum	0.0175203	0.62873	0.109182	6.33834e-05	0.00141286	6.46173e-15	0	0	0	0.94738
pre_op_metoclopramid_mg_amount_median	-0.217659	0.475017	0.424953	0.00944386	0.854694	1	0.35	0.360491	0.15	0.94742
pre_op_metoclopramid_mg_amount_mean	-0.512844	0.0731064	0.273495	0.0115425	0.755475		0.4	0.629939	0.1	0.94742
pre_op_metoclopramid_mg_amount_sum	-0.366391	0.218203	0.50617	-0.000680326	0.265945		0.583333	0.734966	0.0833333	0.94742
pre_op_oxycodon_mg_amount_mean	0.189873	0.652451	0.641514	-0.0190111	0.733224	0.31731	0.7	0.766433	0.2	0.9476
pre_op_oxycodon_mg_amount_median	0.271019	0.516175	0.687571	-0.0157359	0.655416	0.317311	0.6	1	0.1	0.9476
pre_op_oxycodon_mg_amount_sum	-0.227848	0.58734	0.522909	-0.00152955	0.881424	0.317311	0.7	0.766433	0.2	0.9476
pre_op_intleu_6_ng/l_mean	0.214286	0.644512	0.38293	-0.00136272	0.620954		0.75	0.4	0.25	0.94779
pre_op_intleu_6_ng/l_medi	0.285714	0.534509	0.285231	-0.00161445	0.506861		0.75	0.4	0.25	0.94779
intra_op_suxamethonium_mg_amount_mean	-0.20788	0.654667	0.00812758	-0.0128782	0.511954		0.916667	0.289918	0.416667	0.94813
intra_op_suxamethonium_mg_amount_sum	-0.20788	0.654667	0.00812758	-0.0128782	0.511954		0.916667	0.289918	0.416667	0.94813
intra_op_suxamethonium_mg_amount_median	-0.20788	0.654667	0.00812758	-0.0128782	0.511954		0.916667	0.289918	0.416667	0.94813
pre_op_glucose_ml/h_rate_median	-0.9	0.0373861	0.998121	-0.667125	0.206838		0	0	0	0.9483
pre_op_glucose_ml/h_rate_mean	-0.9	0.0373861	0.966003	-3.06088	0.188972		0	0	0	0.9483
intra_op_neuro	0.0502943	0.657732	0.0750614	-0.0936911	0.145543		0.513514	0.710269	0.0135135	0.9485
pre_op_glucose_kcal/h_rate_median	0.420168	0.260177	0.1729	0.00931256	1.19649e-05		0.25	0.299677	0.25	0.94918
pre_op_glucose_kcal/h_rate_mean	0.420168	0.260177	0.151293	0.00971201	1.1043e-07		0.25	0.299677	0.25	0.94918
c_val_intra_op_co_score_cam_icu_wert_percentile_90	0.467467	0.12543	0.130802	-0.428681	0.110032	0.157299	0.666667	0.508332	0.166667	0.94959
c_val_intra_op_co_score_cam_icu_wert_percentile_10	0.467467	0.12543	0.130802	-0.428681	0.110032	0.157299	0.666667	0.508332	0.166667	0.94959
c_val_intra_op_co_score_cam_icu_wert_medi	0.467467	0.12543	0.130802	-0.428681	0.110032	0.157299	0.666667	0.508332	0.166667	0.94959
c_val_intra_op_co_score_cam_icu_wert_mean	0.467467	0.12543	0.130802	-0.428681	0.110032	0.157299	0.666667	0.508332	0.166667	0.94959
pre_op_magnesium_mg_amount_median	-0.0591083	0.89983	0.110046	-0.000389695	5.81338e-21		0.708333	0.435279	0.208333	0.94979
pre_op_magnesium_mg_amount_sum	-0.0197028	0.966558	0.986742	3.89822e-06	1.37731e-10		0.458333	1	0.0416667	0.94979
pre_op_magnesium_mg_amount_mean	-0.0591083	0.89983	0.110046	-0.000389695	5.81338e-21		0.708333	0.435279	0.208333	0.94979
pre_op_bisoprolol_mg_amount_sum	0.6	0.284757	1.01236e-08	0.0173464	1.76303e-154		0.333333	0.8	0.166667	0.94996
pre_op_bisoprolol_mg_amount_mean	0.67082	0.21517	0.298231	0.115625	0.0274986		0.5	1	0	0.94996
pre_op_bisoprolol_mg_amount_median	0.67082	0.21517	0.298231	0.115625	0.0274986		0.5	1	0	0.94996
c_val_pre_op_score_soziale_situation_pflegeheim_nein_medi	0.00989044	0.796251	0.949101	0.0109784	0.0898268	0.0119454	0	0	0	0.95003
c_val_pre_op_score_soziale_situation_pflegeheim_nein_percentile_10	0.00989044	0.796251	0.888201	0.0229859	0.0896966	0.0119488	0	0	0	0.95003
c_val_pre_op_score_soziale_situation_pflegeheim_nein_percentile_90	0.00989044	0.796251	0.983516	-0.00363581	0.0899934	0.0119416	0	0	0	0.95003
c_val_pre_op_score_soziale_situation_pflegeheim_nein_mean	0.00989044	0.796251	0.949101	0.0109784	0.0898268	0.0119454	0	0	0	0.95003
pre_op_metronidazol_mg_amount_median	0.072277	0.0814753	0.392179	-7.25731e-05	0.000140294	1.93505e-11	0	0	0	0.95014
pre_op_metronidazol_mg_amount_mean	0.0816927	0.0488537	0.38885	-7.31243e-05	0.000141518	1.93711e-11	0	0	0	0.95014
pre_op_metronidazol_mg_amount_sum	0.8	0.2	3.81843e-06	-0.000382912	1.17312e-29		0.75	0.666667	0.25	0.95014
intra_op_ropivacain_mg/h_rate_median	-0.9	0.0373861	0.151612	0.171839	0.44961		0.166667	0.4	0.333333	0.95052
intra_op_ropivacain_mg/h_rate_mean	-0.9	0.0373861	4.32483e-14	0.261434	0.0189058		0.166667	0.4	0.333333	0.95052
pre_op_lormetazepam_mg_amount_sum	-0.769881	0.0152402	0.000244973	0.0101743	2.95469e-05		0.444444	0.896851	0.0555556	0.95067
pre_op_lormetazepam_mg_amount_median	0.0666667	0.86469	0.00975683	-0.946169	0.372831		0.833333	0.166667	0.333333	0.95067
pre_op_lormetazepam_mg_amount_mean	-0.333333	0.380713	0.0446115	-0.558774	0.0576751		0.722222	0.380952	0.222222	0.95067
intra_op_antithrom_%_mean	0.72973	0.0256358	0.0961843	-0.0236856	0.0583748	0.113846	0.666667	1	0.166667	0.95098
intra_op_antithrom_%_medi	0.72973	0.0256358	0.0996428	-0.023538	0.0604862	0.113847	0.666667	1	0.166667	0.95098
pre_op_urapidil_mg/h_rate_mean	-0.238037	0.357564	0.573134	0.00661987	0.00231747		0.485714	0.962258	0.0142857	0.95312
pre_op_urapidil_mg/h_rate_median	-0.214988	0.4073	0.965964	-0.000569382	0.179456		0.564286	0.695916	0.0642857	0.95312
pre_op_manna+feigenext_mg_amount_sum	-0.259649	0.415083	0.301845	0.000177343	0.201597		0.371429	0.515216	0.128571	0.95338
pre_op_manna+feigenext_mg_amount_mean	-0.393731	0.20539	1.72283e-05	-0.114686	0.499306		0.571429	0.498962	0.0714286	0.95338
pre_op_manna+feigenext_mg_amount_median	-0.393731	0.20539	0.0165313	-0.0456988	0.472518		0.571429	0.498962	0.0714286	0.95338
pre_op_cefuroxim_g_amount_sum	-0.0144833	0.729834	0.112696	4.75982e-06	0.0119913	4.14761e-09	0	0	0	0.95356
pre_op_cefuroxim_g_amount_median	0.0903842	0.0308133	0.367238	0.000367201	0.0284267	2.57855e-09	0	0	0	0.95356
pre_op_cefuroxim_g_amount_mean	0.112547	0.00710165	0.613338	0.000141538	0.0225296	2.74592e-09	0	0	0	0.95356
c_val_intra_op_vital_sao2_2_medi	0.0207463	0.599225	0.303352	-0.00517738	1.65867e-05	6.33846e-08	0	0	0	0.95365
c_val_intra_op_vital_sao2_2_mean	-0.0219286	0.578572	0.174592	-0.00654532	1.61617e-05	5.75049e-08	0	0	0	0.95365
c_val_intra_op_vital_sao2_2_percentile_10	-0.0599524	0.128553	0.0362586	-0.00628421	2.18823e-05	5.10306e-08	0	0	0	0.95365
c_val_intra_op_vital_sao2_2_percentile_90	0.0922576	0.019197	0.628523	-0.00327281	2.13443e-05	7.18987e-08	0	0	0	0.95365
intra_op_insulin_I.E._amount_median			0	0	0	0	0	0.666667	0.5	0.95387
intra_op_insulin_I.E._amount_sum			0	0	0	0	0	0.666667	0.5	0.95387
intra_op_insulin_I.E._amount_mean			0	0	0	0	0	0.666667	0.5	0.95387
pre_op_ropivacain_mg_amount_sum	0.0488349	0.26265	0.0508498	-2.83678e-05	0.0199804	1.55927e-11	0	0	0	0.95408
pre_op_ropivacain_mg_amount_mean	0.0614171	0.158763	0.663734	6.24469e-05	0.027264	1.65506e-11	0	0	0	0.95408
pre_op_ropivacain_mg_amount_median	0.0658196	0.130923	0.701575	4.89697e-05	0.0267507	1.65977e-11	0	0	0	0.95408
pre_op_ramipril_mg_amount_mean	0.347919	0.294424	0.145489	-0.157442	1.96717e-06		0.583333	0.689691	0.0833333	0.95417
pre_op_ramipril_mg_amount_sum	-0.0637815	0.852206	0.0853102	-0.00437478	0.00633334		0.75	0.200217	0.25	0.95417
pre_op_ramipril_mg_amount_median	0.23094	0.494466	0.0178875	-0.141488	0.00790539		0.633333	0.460597	0.133333	0.95417
pre_op_caspofungin_mg_amount_sum	-0.974679	0.00481823	3.6401e-05	0.000825834	0.0105643		0.666667	0.8	0.166667	0.95478
pre_op_caspofungin_mg_amount_mean	0.148087	0.812141	0.429067	-0.0165541	0.280215		0.583333	1	0.0833333	0.95478
pre_op_caspofungin_mg_amount_median	0.148087	0.812141	0.429067	-0.0165541	0.280215		0.583333	1	0.0833333	0.95478
pre_op_magnesium_mmol_amount_sum	0.716104	0.0198364	0.0103828	-0.0132328	3.48706e-05		0.54	0.91553	0.04	0.95496
pre_op_magnesium_mmol_amount_mean	0.362273	0.3036	0.0963062	-0.0221283	2.28761e-05		0.48	1	0.02	0.95496
pre_op_magnesium_mmol_amount_median	0.33143	0.349524	2.51986e-06	-0.0213486	0.081235		0.46	0.913627	0.04	0.95496
pre_op_acc_mg_amount_mean	0.26954	0.422822	0.844596	-0.000247937	0.924326		0.533333	0.913116	0.0333333	0.9554
pre_op_acc_mg_amount_median	0.26954	0.422822	0.844596	-0.000247937	0.924326		0.533333	0.913116	0.0333333	0.9554
pre_op_acc_mg_amount_sum	0.181195	0.593906	0.280759	1.76158e-05	0.960975		0.35	0.46214	0.15	0.9554
intra_op_aptt_sek._mean	0.110853	0.00743313	0.956712	-3.41277e-05	0.115479	8.21026e-05	0	0	0	0.95591
intra_op_aptt_sek._medi	0.110308	0.00773207	0.949284	-4.00011e-05	0.11525	8.20969e-05	0	0	0	0.95591
pre_op_linezolid_mg/h_rate_mean	-0.580818	0.131102	0.503002	0.00145712	0.00733981		0.375	0.453255	0.125	0.95592
pre_op_linezolid_mg/h_rate_median	-0.580818	0.131102	0.503002	0.00145712	0.00733981		0.375	0.453255	0.125	0.95592
pre_op_norepinephrin_mg/h_rate_median	-0.437714	0.205825	0.00321763	-3.63587	0.977153		0.904762	0.0599354	0.404762	0.95592
pre_op_norepinephrin_mg/h_rate_mean	-0.212767	0.555076	9.18694e-13	-4.00792	0.962721		0.904762	0.0674116	0.404762	0.95592
pre_op_ae	0.0481724	0.831419	0.0283237	0.00231814	0.0169335		0.361607	0.304567	0.138393	0.9561
pre_op_melperon_mg_amount_mean	0.664642	0.00497305	0.219158	-0.067774	0.0940778	0.317311	0.571429	0.593768	0.0714286	0.95636
pre_op_melperon_mg_amount_sum	0.0479119	0.860136	0.0399625	-0.00117573	0.0801973	0.317311	0.683673	0.266114	0.183673	0.95636
pre_op_melperon_mg_amount_median	-0.10097	0.0220541	0.459092	0.00106961	0.125131	2.0638e-08	0	0	0	0.95636
c_val_intra_op_patient_groesse_percentile_10	0.927426	0.00262004	1.53304e-12	0.0360359	0.0135023		0.75	0.61063	0.25	0.95653
c_val_intra_op_patient_groesse_medi	0.927426	0.00262004	1.53304e-12	0.0360359	0.0135023		0.75	0.61063	0.25	0.95653
c_val_intra_op_patient_groesse_mean	0.927426	0.00262004	1.53304e-12	0.0360359	0.0135023		0.75	0.61063	0.25	0.95653
c_val_intra_op_patient_groesse_percentile_90	0.927426	0.00262004	1.53304e-12	0.0360359	0.0135023		0.75	0.61063	0.25	0.95653
praemedikation_hf_median	0.661094	0.0525229	4.35481e-08	0.0132878	0.904822		0.125	0.330899	0.375	0.95705
praemedikation_hf_mean	0.661094	0.0525229	4.35481e-08	0.0132878	0.904822		0.125	0.330899	0.375	0.95705
praemedikation_spo2_median	-0.420183	0.260159	4.94409e-57	0.0915177	0.0966794		0.1875	0.434724	0.3125	0.95735
praemedikation_spo2_mean	-0.420183	0.260159	4.94409e-57	0.0915177	0.0966794		0.1875	0.434724	0.3125	0.95735
pre_op_cholinerg	-0.0898024	0.0458294	0.728792	0.000584052	0.0743597	5.01773e-09	0	0	0	0.95741
pre_op_lactulose_ml_amount_median	0.163097	0.546155	0.188415	-0.021603	0.992244		0.626984	0.359771	0.126984	0.95741
pre_op_lactulose_ml_amount_mean	0.112593	0.678022	0.2946	-0.024858	0.990058		0.619048	0.437759	0.119048	0.95741
pre_op_lactulose_ml_amount_sum	-0.34292	0.193509	0.0670936	0.00060713	0.00392199		0.325397	0.265676	0.174603	0.95741
c_val_pre_op_pat_anae_sr_medi	0.343908	0.249909	0.0866854	0.0634934	0.0114239		0.214286	0.0443571	0.285714	0.95757
c_val_pre_op_pat_anae_sr_mean	0.468146	0.106661	0.0474231	0.0523405	0.414307	1	0.190476	0.072557	0.309524	0.95757
c_val_pre_op_pat_anae_sr_percentile_90	0.443233	0.129277	0.0714006	0.0164685	0.000409824		0.214286	0.0741035	0.285714	0.95757
c_val_pre_op_pat_anae_sr_percentile_10	0.464187	0.110061	0.565657	1.6115	0		0.428571	0.440401	0.0714286	0.95757
pre_op_inhal_ml/h_rate_mean	-0.427369	0.0870662	0.850559	0.556706	0.35022	0.464699	0	0	0	0.95776
pre_op_inhal_ml/h_rate_median	-0.323831	0.2048	0.989472	0.0183078	0.352982	0.479418	0	0	0	0.95776
pre_op_ropivacain_mg/h_rate_median	-0.0695649	0.126039	0.735642	-0.000800282	0.0362865	6.89681e-11	0	0	0	0.95776
pre_op_ropivacain_mg/h_rate_mean	-0.0979912	0.0309543	0.882212	-0.000352757	0.0367649	6.74287e-11	0	0	0	0.95776
intra_op_urapidil_mg_amount_mean	-0.365596	0.0220947	0.0878756	0.0150601	0.0308459	0.317311	0.512931	0.924975	0.012931	0.9579
intra_op_urapidil_mg_amount_median	-0.315622	0.0503146	0.274025	0.0136811	0.0627395	0.317311	0.521552	0.859461	0.0215517	0.9579
intra_op_urapidil_mg_amount_sum	-0.236774	0.146703	0.0137224	0.00207822	0.0123764	0.317311	0.37931	0.304942	0.12069	0.9579
intra_op_eigenblut_ml_amount_sum	-0.0217178	0.605494	0.995667	6.8967e-10	0.00866332	0.00815107	0	0	0	0.95828
intra_op_eigenblut_ml_amount_mean	-0.00312863	0.940692	0.997519	3.86359e-10	0.00866331	0.00815101	0	0	0	0.95828
intra_op_eigenblut_ml_amount_median	-0.00508538	0.903745	0.997358	4.09399e-10	0.00866331	0.00815101	0	0	0	0.95828
pre_op_calcium_mmol_amount_median	-0.845154	0.0341094	0.994404	0.000530998	2.61767e-05		0.555556	1	0.0555556	0.95829
pre_op_calcium_mmol_amount_sum	-0.880406	0.0205987	5.2823e-08	0.0535482	6.95277e-06		0.555556	1	0.0555556	0.95829
pre_op_calcium_mmol_amount_mean	-0.576818	0.230732	0.945964	0.00635434	0.0122934		0.444444	1	0.0555556	0.95829
intra_op_got_u/l_medi	0.289474	0.486795	3.73252e-234	0.0515854	5.44493e-82	0.157299	0	0.5	0.5	0.95864
pre_op_akrinor_mg_amount_sum	-0.331277	0.193978	0.0189352	0.000691121	0.0801683	1	0.285714	0.154247	0.214286	0.95864
pre_op_akrinor_mg_amount_median	0.00618824	0.981195	0.353003	0.00230481	0.00417782		0.385714	0.46062	0.114286	0.95864
pre_op_akrinor_mg_amount_mean	-0.0327569	0.900678	0.274827	0.00309302	0.0238803		0.335714	0.279786	0.164286	0.95864
intra_op_got_u/l_mean	0.289474	0.486795	3.73252e-234	0.0515854	5.44493e-82	0.157299	0	0.5	0.5	0.95864
intra_op_ropivacain_Âµg_amount_median	0	1	0.793654	36.5813	0.426651		0.333333	0.8	0.166667	0.95865
intra_op_ropivacain_Âµg_amount_mean	0.3	0.623838	0.540906	-5.65948	0.419682		0.333333	0.8	0.166667	0.95865
intra_op_ropivacain_Âµg_amount_sum	0.3	0.623838	0.838011	-0.720804	0.443412	1	0.5	1	0	0.95865
pre_op_vitamind_IE_amount_median	-0.595863	0.119042	0.831504	-2.93128e-05	0.42518		0.642857	0.775097	0.142857	0.95882
pre_op_vitamind_IE_amount_sum	0.142019	0.737274	0.685306	1.24296e-06	6.47748e-12		0.285714	0.652685	0.214286	0.95882
pre_op_vitamind_IE_amount_mean	-0.595863	0.119042	0.866034	-2.96707e-05	0.000138344		0.642857	0.775097	0.142857	0.95882
intra_op_enoximon_mg_amount_median	-0.166332	7.43205e-05	0.987994	7.10804e-06	0.752037	9.1254e-06	0	0	0	0.95887
intra_op_enoximon_mg_amount_sum	-0.168274	6.09904e-05	0.311695	0.000192911	0.766654	7.28858e-06	0	0	0	0.95887
intra_op_enoximon_mg_amount_mean	-0.164223	9.18869e-05	0.995033	2.97453e-06	0.751449	9.18855e-06	0	0	0	0.95887
pre_op_risperidon_mg_amount_sum	0.10929	0.698223	0.7477	-0.00331596	0.448804	0.31731	0.583333	0.893403	0.0833333	0.9589
pre_op_risperidon_mg_amount_mean	0.0992504	0.7249	0.225626	0.335057	0.432096	0.31731	0.166667	0.333111	0.333333	0.9589
pre_op_risperidon_mg_amount_median	-0.0355658	0.899863	0.311023	0.234239	0.464923	0.31731	0.208333	0.372317	0.291667	0.9589
intra_op_bili_mg/dl_medi	0.135135	0.72886	0.484054	-0.220322	0.80649	0.113846	0.333333	1	0.166667	0.95948
intra_op_bili_mg/dl_mean	0.135135	0.72886	0.454695	-0.234002	0.80262	0.113847	0.333333	1	0.166667	0.95948
pre_op_dexamethason_mg_amount_sum	0.0596828	0.808233	0.45239	-0.00119353	0.736465	1	0.708333	0.226851	0.208333	0.95952
pre_op_dexamethason_mg_amount_median	0.0477317	0.846142	0.275882	-0.0127756	3.83606e-07		0.716667	0.148201	0.216667	0.95952
pre_op_dexamethason_mg_amount_mean	-0.00146677	0.995245	0.224645	-0.0140454	0.509247	1	0.741667	0.118931	0.241667	0.95952
pre_op_leucocytes_/Âµl_mean	0.0404313	0.847832	0.307185	-0.000757619	0.84417		0.527778	0.84281	0.0277778	0.96039
pre_op_leucocytes_/Âµl_medi	0.0392761	0.852133	0.293364	-0.000789322	0.922128		0.534722	0.798755	0.0347222	0.96039
pre_op_eryt_/Âµl_mean	0.143436	0.493968	0.11573	0.000505673	0.223586		0.329861	0.173319	0.170139	0.96046
pre_op_eryt_/Âµl_medi	0.143436	0.493968	0.122275	0.000486594	0.649325		0.329861	0.173319	0.170139	0.96046
pre_op_tris_mmol_amount_median	-0.182132	0.515907	0.129326	-0.010503	0.00781032		0.696429	0.205992	0.196429	0.96048
pre_op_tris_mmol_amount_sum	-0.108211	0.701074	0.23163	0.00160422	1.82829e-08		0.339286	0.320471	0.160714	0.96048
pre_op_tris_mmol_amount_mean	-0.230975	0.407533	0.210077	-0.0124695	0.190287	1	0.714286	0.168469	0.214286	0.96048
intra_op_bupivacain_mg_amount_sum	0.352434	4.6189e-17	0.3522	5.23701e-05	3.58826e-06	0.00072141	0	0	0	0.96111
intra_op_bupivacain_mg_amount_median	0.338161	9.4386e-16	0.734475	-5.06658e-05	1.84464e-06	0.00074923	0	0	0	0.96111
intra_op_bupivacain_mg_amount_mean	0.36108	6.88274e-18	0.893468	-1.9016e-05	1.97737e-06	0.000707087	0	0	0	0.96111
intra_op_creatinin_mg/dl_mean	0.374408	0.256614	0.058775	0.853114	0.49706	0.113846	0.25	0.533333	0.25	0.9613
intra_op_creatinin_mg/dl_medi	0.374408	0.256614	0.0472693	0.855719	0.488217	0.113846	0.25	0.533333	0.25	0.9613
pre_op_tris_mmol/h_rate_mean	-0.0335178	0.905605	0.000815693	-0.0546397	0.112818		0.696429	0.205114	0.196429	0.96144
pre_op_tris_mmol/h_rate_median	-0.0940222	0.738912	0.123674	-0.0548725	0.000263008		0.714286	0.161075	0.214286	0.96144
intra_op_crp_mg/l_medi	0.142857	0.713878	0.0862215	0.00233995	0.739696	0.1573	0.333333	0.8	0.166667	0.96168
intra_op_crp_mg/l_mean	0.142857	0.713878	0.127451	0.00216231	0.772336	0.157299	0.333333	0.8	0.166667	0.96168
intra_op_fibrinogen_g_amount_sum	-0.580818	0.131102	0.407117	8.82513e-05	0.00512666	0.4795	0.6	0.75183	0.1	0.96171
intra_op_fibrinogen_g_amount_median	-0.096803	0.819625	0.407118	0.000196821	0.00309444	0.4795	0.5	1	0	0.96171
intra_op_fibrinogen_g_amount_mean	-0.096803	0.819625	0.407118	0.000196821	0.00309444	0.4795	0.5	1	0	0.96171
pre_op_ciprofloxacin_mg_amount_median	-0.467046	0.173541	0.368041	-0.00533167	0.00480564		0.583333	0.540291	0.0833333	0.96197
pre_op_ciprofloxacin_mg_amount_mean	-0.467046	0.173541	0.368041	-0.00533167	0.00480564		0.583333	0.540291	0.0833333	0.96197
pre_op_ciprofloxacin_mg_amount_sum	0.47095	0.169488	0.326007	4.88531e-05	0.972709	1	0.354167	0.521166	0.145833	0.96197
pre_op_argipressin_E/h_rate_mean	1	0	0	0	0	0	1	0.666667	0.5	0.96206
pre_op_argipressin_E_amount_sum	1	0	0	0	0	0	1	0.666667	0.5	0.96206
pre_op_argipressin_E_amount_mean	0.5	0.666667	0	0	0	0	1	0.666667	0.5	0.96206
pre_op_argipressin_E_amount_median	0.5	0.666667	0	0	0	0	1	0.666667	0.5	0.96206
pre_op_argipressin_E/h_rate_median	1	0	0	0	0	0	1	0.666667	0.5	0.96206
intra_op_ropivacain_Âµg/h_rate_median	-0.9	0.0373861	0.0426397	343.678	0.21191		0.166667	0.4	0.333333	0.96223
intra_op_ropivacain_Âµg/h_rate_mean	-0.9	0.0373861	1.55397e-13	522.868	3.26223e-09		0.166667	0.4	0.333333	0.96223
pre_op_midazolam_mg/kg/h_rate_median	-0.6	0.284757	0.143717	1.32376	0.504003		0.25	0.8	0.25	0.96241
pre_op_midazolam_mg/kg/h_rate_mean	-0.5	0.391002	0.067737	1.83955	0.368252		0	0.4	0.5	0.96241
intra_op_kalium_mmol/h_rate_median	0.208633	0.515222	4.36246e-06	0.0719019	0.760093	0.157299	0	0.0357143	0.5	0.96261
intra_op_kalium_mmol/h_rate_mean	0.165468	0.607298	1.69303e-05	0.0711908	0.734957	0.157299	0	0.0357143	0.5	0.96261
intra_op_lidocain_mg_amount_sum	-0.707107	0.18169	0.41752	-0.0230532	0.0255296		0.375	1	0.125	0.96276
intra_op_lidocain_mg_amount_mean	-0.707107	0.18169	0.41752	-0.0230532	0.0255296		0.375	1	0.125	0.96276
intra_op_lidocain_mg_amount_median	-0.707107	0.18169	0.41752	-0.0230532	0.0255296		0.375	1	0.125	0.96276
c_val_intra_op_fall_gastrosonden_verlauf_menge_mean	0.790569	0.111367	0.26932	-1.98802e-17	0		0	0.666667	0.5	0.96304
c_val_intra_op_fall_gastrosonden_verlauf_menge_percentile_10	0.790569	0.111367	4.15264e-50	-2.07525e-18	0		0	0.666667	0.5	0.96304
c_val_intra_op_fall_gastrosonden_verlauf_menge_percentile_90	0.790569	0.111367		-4.19701e-17			0	0.666667	0.5	0.96304
c_val_intra_op_fall_gastrosonden_verlauf_menge_medi	0.790569	0.111367	0.244203	-4.31648e-18			0	0.666667	0.5	0.96304
c_val_pre_op_pat_anae_emg_mean	0.452381	0.260405	0.581476	0.00552719	0.0977762		0.4	0.785714	0.1	0.96319
c_val_intra_op_beat_mess_exp_des_percentile_10	-0.0290872	0.512621	0.785994	-0.00198781	0.0414079	3.38306e-08	0	0	0	0.96319
c_val_intra_op_beat_mess_exp_des_medi	-0.160999	0.000265131	0.154174	-0.00902025	0.0406706	4.49661e-08	0	0	0	0.96319
c_val_intra_op_beat_mess_exp_des_percentile_90	-0.181136	3.946e-05	0.765451	-0.00153351	0.0400791	2.93339e-08	0	0	0	0.96319
c_val_pre_op_pat_anae_emg_medi	0.439155	0.276327	0.420064	0.00757543	0.0190066		0.333333	0.541193	0.166667	0.96319
c_val_intra_op_beat_mess_exp_des_mean	-0.145588	0.000987317	0.438674	-0.00515013	0.0402433	3.34177e-08	0	0	0	0.96319
c_val_pre_op_pat_anae_emg_percentile_10	0.654654	0.0781407	0.859915	0.00211577	1.2008e-09		0.2	0.171857	0.3	0.96319
c_val_pre_op_pat_anae_emg_percentile_90	0.323359	0.434639	0.0913226	0.00350101	0.117077		0.4	0.764228	0.1	0.96319
pre_op_amphotericin_mg/h_rate_mean	-0.210819	0.789181	0.227343	0.0124372	0.0149843		0.375	1	0.125	0.96355
pre_op_amphotericin_mg/h_rate_median	-0.210819	0.789181	0.248871	0.011516	3.89505e-25		0.375	1	0.125	0.96355
pre_op_neostigmin_mg_amount_median	0.10794	0.0273369	0.807327	0.0211516	0.974714	1.28995e-08	0	0	0	0.96407
pre_op_neostigmin_mg_amount_mean	0.190004	9.28087e-05	0.629662	0.0426004	0.952738	1.55908e-08	0	0	0	0.96407
pre_op_neostigmin_mg_amount_sum	0.00101971	0.983417	0.419244	-0.00258915	0.960433	1.23156e-08	0	0	0	0.96407
pre_op_lorazepam_mg_amount_sum	0.317079	0.372019	0.0084176	-0.137162	0.227875		0.62	0.599286	0.12	0.96425
pre_op_lorazepam_mg_amount_mean	0.490835	0.149727	1.62183e-05	-0.623937	0.0176446		0.72	0.284284	0.22	0.96425
pre_op_lorazepam_mg_amount_median	0.504823	0.136705	0.00179581	-0.597206	0.02053		0.68	0.366053	0.18	0.96425
intra_op_methylpredinisolon_mg_amount_sum	0.326201	1.23062e-13	0.694335	-1.27294e-06	0.871382	0.000170943	0	0	0	0.96432
intra_op_methylpredinisolon_mg_amount_mean	0.338337	1.29452e-14	0.655118	-1.45385e-06	0.873187	0.000170931	0	0	0	0.96432
intra_op_methylpredinisolon_mg_amount_median	0.338324	1.29767e-14	0.656057	-1.44958e-06	0.873192	0.000170926	0	0	0	0.96432
pre_op_esomeprazol_mg_amount_median	0.234336	0.249218	0.953835	-0.000684404	0.000168849		0.47619	0.792147	0.0238095	0.96434
pre_op_esomeprazol_mg_amount_sum	-0.0798084	0.698349	0.713424	-5.39758e-05	1.11017e-18		0.535714	0.776028	0.0357143	0.96434
pre_op_esomeprazol_mg_amount_mean	0.250398	0.217292	0.691395	0.00555853	0.0433632	1	0.458333	0.626572	0.0416667	0.96434
c_val_pre_op_pat_anae_sefl_medi	0.485714	0.328723	0.0449771	-0.0913835	1.96429e-06		0.5	1	0	0.96437
c_val_pre_op_pat_anae_sefl_percentile_10	0.257143	0.622787	8.17377e-05	-0.115343	0.0441746		0.625	0.8	0.125	0.96437
c_val_pre_op_pat_anae_sefl_percentile_90	0.828571	0.0415627	0.66152	-0.0433155	0.281815		0.25	0.533333	0.25	0.96437
c_val_pre_op_pat_anae_sefl_mean	0.771429	0.0723965	0.0757903	-0.0889995	8.44973e-06		0.25	0.533333	0.25	0.96437
pre_op_naloxon_mg_amount_sum	-0.5	0.666667	0	0	0	0	0.5	1	0	0.96442
pre_op_naloxon_mg_amount_mean	-0.866025	0.333333	0	0	0	0	0.75	1	0.25	0.96442
pre_op_naloxon_mg_amount_median	-0.866025	0.333333	0	0	0	0	0.75	1	0.25	0.96442
pre_op_dimenhydrinat_mg_amount_sum	-0.170512	0.000485375	0.696851	2.53336e-05	5.41441e-11	3.22754e-06	0	0	0	0.96451
pre_op_dimenhydrinat_mg_amount_median	0.147405	0.00261015	0.165747	0.000999915	2.67669e-10	3.03234e-06	0	0	0	0.96451
pre_op_dimenhydrinat_mg_amount_mean	0.15026	0.00214602	0.0836724	0.00130983	3.63255e-10	3.01639e-06	0	0	0	0.96451
c_val_pre_op_pat_anae_sefr_mean	0.828571	0.0415627	0.148088	-0.167773	0.0370347		0.25	0.533333	0.25	0.96467
c_val_pre_op_pat_anae_sefr_percentile_90	0.828571	0.0415627	9.58034e-28	-0.127055	6.61248e-05		0.375	0.8	0.125	0.96467
c_val_pre_op_pat_anae_sefr_medi	0.714286	0.110787	0.208789	-0.109971	0.0529156		0.375	0.8	0.125	0.96467
c_val_pre_op_pat_anae_sefr_percentile_10	0.828571	0.0415627	0.141763	-0.257015	0.0376533	1	0.25	0.533333	0.25	0.96467
pre_op_levetiracetam_mg_amount_sum	-0.0272768	0.911739	0.0224118	3.00282e-06	1.33109e-07		0.428571	0.641317	0.0714286	0.96477
pre_op_neostigmin_mg/h_rate_mean	0.0599266	0.22597	0.300462	0.156818	0.91583	1.69139e-08	0	0	0	0.96477
pre_op_neostigmin_mg/h_rate_median	0.0831262	0.0927728	0.465628	0.110737	0.9108	1.75332e-08	0	0	0	0.96477
pre_op_levetiracetam_mg_amount_mean	0.042162	0.863926	0.587811	0.000155418	0.181412		0.565476	0.6591	0.0654762	0.96477
pre_op_levetiracetam_mg_amount_median	-0.0239605	0.922437	0.200097	0.000454167	0.180163		0.392857	0.350516	0.107143	0.96477
intra_op_meronem_mg_amount_sum	0.875	0.0520455	0	5.11053e-05	0		0	0.666667	0.5	0.96485
intra_op_meronem_mg_amount_mean	-0.25	0.685038	0	0.00134421	0		0.5	1	0	0.96485
intra_op_meronem_mg_amount_median	-0.790569	0.111367	0	0.00176224	0		0.75	1	0.25	0.96485
intra_op_thiopental_mg_amount_mean	-0.0760502	0.0957163	0.0100817	0.000204695	1.55478e-05	4.15968e-06	0	0	0	0.96492
intra_op_thiopental_mg_amount_sum	-0.0868574	0.0569657	0.186745	9.56407e-05	1.08346e-05	3.93712e-06	0	0	0	0.96492
intra_op_thiopental_mg_amount_median	-0.0758154	0.0967484	0.00956759	0.000205393	1.61151e-05	4.16255e-06	0	0	0	0.96492
pre_op_hydromorphon_mg_amount_mean	-0.0666667	0.828684	0.392329	0.0065379	0.0676965	0.317311	0.366667	0.536797	0.133333	0.96495
pre_op_hydromorphon_mg_amount_median	0.147427	0.630775	0.514101	0.00492465	0.0705042	0.317311	0.366667	0.521869	0.133333	0.96495
pre_op_hydromorphon_mg_amount_sum	-0.505556	0.0779915	0.478601	0.000185537	0.0578428	0.31731	0.266667	0.246753	0.233333	0.96495
praemedikation_raucher	-0.480384	0.113937	1.20606e-15	-0.809005	0.2824		0.75	0.0441713	0.25	0.96504
pre_op_lormetazepam_mg/kg/h_rate_median	0.7	0.18812	0.848897	-60.5634	0.0496279		0.5	1	0	0.96512
pre_op_lormetazepam_mg/kg/h_rate_mean	0.2	0.74706	0.78215	-102.341	0.687649	1	0.75	0.8	0.25	0.96512
intra_op_mannitol_g_amount_median	0.0906837	0.487028	0.0599084	3.353e-06	0.256481		0.464286	0.560524	0.0357143	0.96514
intra_op_mannitol_g_amount_mean	0.0906837	0.487028	0.0599084	3.353e-06	0.256481		0.464286	0.560524	0.0357143	0.96514
intra_op_mannitol_g_amount_sum	0.0572151	0.661402	0.574408	3.68199e-06	0.199588		0.473214	0.623343	0.0267857	0.96514
pre_op_methylnaltrexonium_mg_amount_sum	-0.433766	0.282948	0.00293226	0.00554412	3.35086e-06		0.375	0.735835	0.125	0.96626
pre_op_methylnaltrexonium_mg_amount_median	0.010056	0.836241	0.836325	0.0112477	0.0213041	9.66223e-10	0	0	0	0.96626
pre_op_methylnaltrexonium_mg_amount_mean	0.0648619	0.181997	0.699845	0.0261412	0.022833	9.8852e-10	0	0	0	0.96626
intra_op_enoximon_mg/kg/min_rate_median	-0.0634657	0.176087	0.591179	12.1418	0.553962	0.000323083	0	0	0	0.96671
intra_op_enoximon_mg/kg/min_rate_mean	-0.0558123	0.23425	0.448542	17.4348	0.56215	0.000294695	0	0	0	0.96671
intra_op_glucose_g_amount_median	0.25	0.685038		-0.000642857			1	0.666667	0.5	0.96686
intra_op_glucose_g_amount_mean	0.25	0.685038		-0.000642857			1	0.666667	0.5	0.96686
intra_op_glucose_g_amount_sum	-0.875	0.0520455	0	-7.9646e-05	0		1	0.666667	0.5	0.96686
praemedikation_blutdruck_syst_mean	0.0360375	0.938861	0.27019	0.00279576	0.0548143		0.333333	0.857143	0.166667	0.96688
praemedikation_blutdruck_syst_median	0.0360375	0.938861	0.27019	0.00279576	0.0548143		0.333333	0.857143	0.166667	0.96688
pre_op_tranexamsÃ¤ure_g_amount_median	0.204157	2.97449e-05	0.717265	2.94935e-06	0.00186055	8.62756e-10	0	0	0	0.96696
pre_op_tranexamsÃ¤ure_g_amount_sum	0.135222	0.00597753	0.280355	5.24098e-07	0.00168905	9.02532e-10	0	0	0	0.96696
pre_op_tranexamsÃ¤ure_g_amount_mean	0.226436	3.44031e-06	0.59464	5.02166e-06	0.00192468	8.88582e-10	0	0	0	0.96696
praemedikation_blutdruck_diast_mean	-0.0727273	0.876861	0.135854	0.00376955	0.0400521		0.5	1	0	0.96703
praemedikation_blutdruck_diast_median	-0.0727273	0.876861	0.135854	0.00376955	0.0400521		0.5	1	0	0.96703
c_val_intra_op_score_nas_erg_medi	0.57546	0.0396084	0.0925803	-0.185359	0.0622005	0.157299	0.65	0.500184	0.15	0.96733
c_val_intra_op_score_nas_erg_percentile_10	0.516661	0.0706352	0.280314	-0.194195	0.135008	0.157299	0.625	0.587746	0.125	0.96733
c_val_intra_op_score_nas_erg_mean	0.57546	0.0396084	0.0856657	-0.179294	0.0588224	0.157299	0.65	0.500184	0.15	0.96733
c_val_intra_op_score_nas_erg_percentile_90	0.57546	0.0396084	0.0616368	-0.140554	0.0465295	0.157299	0.65	0.500184	0.15	0.96733
intra_op_nabic_ml/h_rate_median	0.678425	7.92428e-07	0.519917	0.181857	0.317459	0.220947	0	0	0	0.96776
intra_op_nabic_ml/h_rate_mean	0.678425	7.92428e-07	0.519917	0.181857	0.317459	0.220947	0	0	0	0.96776
[truncated: 2,228 more rows]

## Sheet: Extended Table A3
Extended Table A3: Selected Feature Sets per Model Variant.
[truncated: 25 more rows]

[truncated: 2 more sheets: Extended Table A4, Extended Table A5]
